# Supplementary material for: A marine isotope stage 11 coastal Acheulian workshop with associated wood at Amanzi Springs Area 1, South Africa
Source: PLoS One. 2022 Oct 20;17(10):e0273714. doi: 10.1371/journal.pone.0273714 (PMC9584507; doi:10.1371/journal.pone.0273714)
Supplement: S1 Data — (XLSX) [file pone.0273714.s002.xlsx]

## Sheet: S2.1 Table Core Summary
	Length	Width	Thickness	Mass (g)	Scar Count	Scar Length
Unifacial (N= 87)
Mean	123.79	80.21	50.52	598.36	3.36	49.37
Median	103.89	78.31	51.03	472.45	3	48.65
S.D.	159.82	27.8	16.69	450.94	2.3	19.77
C.V.	129.1	34.65	33.03	75.36	68.46	40.04
Range	1515.6	138.79	68.15	1669	10	110.21
Minimum	36.51	12.24	16.18	18	2	10.23
Maximum	1552.11	151.03	84.33	1687	10	110.21
Bifacial (N= 71)
Mean	98.99	75.84	45.42	463.45	7.08	46.41
Median	89.91	71.35	40.24	330	7	42.52
S.D.	39.38	25.44	17.18	539.86	2.58	17.34
C.V.	39.78	33.55	37.82	116.49	36.4	37.35
Range	238.08	106.93	95.13	2995.09	13	67.86
Minimum	49.74	36.17	15.63	4.91	3	18.87
Maximum	287.82	143.1	110.76	3000	16	86.73
Discoidal (N= 42)
Mean	91.53	72.53	43.86	324.65	12.79	44.72
Median	87.11	70.91	40.24	246.45	13	42.53
S.D.	27.03	17.93	14.99	281.97	3.84	14.38
C.V.	29.53	24.72	34.17	86.86	30	32.15
Range	110.82	75.72	63.31	1084	17	54.56
Minimum	44.28	36.92	21.23	36	6	21.68
Maximum	155.1	112.64	84.54	1120	23	76.24
Multifacial (N= 11)
Mean	75.12	61.25	44.56	300.25	5.77	45.36
Median	69.98	51.4	42.56	156.1	5	42.63
S.D.	28.05	25.71	15.26	440.49	1.92	13.12
C.V.	37.34	41.97	34.26	146.7	33.31	28.93
Range	100.96	94.8	57.46	1487.2	7	43.62
Minimum	45.42	33.41	27.37	15.8	4	30.22
Maximum	146.38	128.21	84.83	1503	11	73.84
Prepared (N= 15)
Mean	94.45	75.93	42.45	373.65	9	52.51
Median	90.96	69.13	37.43	247.2	8	47.78
S.D.	31.77	27.93	17.57	402.51	4.99	20.73
C.V.	33.64	36.78	41.38	107.72	55.4	39.48
Range	107.13	92.12	62.25	1418	20	78.27
Minimum	45.97	39.5	24.32	44	3	19.9
Maximum	153.1	131.62	86.57	1462	23	98.17

## Sheet: S2.2 Table Flakes Summary
	Length	Width	Thickness	Mass (g)	Platform Width	Platform Depth
Complete Flakes (n=90)
Mean	55.73	42.77	17.43	47.22	37.64	12.77
Median	54.74	40.77	15.75	31.9	33.24	11.66
S.D.	14.97	12.91	6.38	47.61	32.82	5.31
C.V.	26.87	30.18	36.62	100.84	87.2	41.61
Range	91.06	58.08	36.15	298.2	253.47	24.47
Minimum	20.49	15.89	4.11	1.3	6.93	2.97
Maximum	111.55	73.97	40.26	299.5	260.4	27.44
Éclats de Taille de Biface (n=35)
Mean	84.12	59.85	23.04	158.46	51.82	18.46
Median	78.77	56.6	18.75	86.1	50	15.55
S.D.	34.06	23.22	12.19	230.05	26.2	10.29
C.V.	40.49	38.8	52.9	145.17	50.55	55.73
Range	140.33	102.3	53.98	1057.1	132.82	54.03

## Sheet: S2.3 LCT summary
	Length	Width	Thickness	Tip Length	Base Length	Tip Width	Mid Width	Base Width	Tip Thick	Mid Thick	Base Thick	Mass	Scar#	L/W	W/Th
Handaxes (n= 82)
Mean	160.08	93.3	55.74	106.11	54.84	67.25	81.39	84.33	33.03	48.66	47.81	807.72	15.81	1.72	1.7
Median	159.71	92.28	55.15	105.1	52.37	65.42	82.18	83.05	31.13	47.98	46.01	697.2	16	1.71	1.63
S.D.	30.91	16.7	10.77	25.38	18.74	13.57	15.03	15.51	8.38	9.78	12.6	443.49	5.84	0.21	0.3
C.V.	19.31	17.9	19.33	23.92	34.17	20.17	18.47	18.39	25.36	20.1	26.35	54.91	36.94	12.15	17.89
Range	149.95	84.57	54.79	118.52	94.93	73.45	83.38	78.78	43.32	46.77	74.7	2230.3	30	1	1.37
Minimum	90.53	45.25	34.97	56.93	16.12	33.64	39.72	40.83	19.27	30.75	24.46	127.7	5	1.16	1.19
Maximum	240.48	129.82	89.76	175.45	111.05	107.09	123.1	119.61	62.59	77.52	99.16	2358	35	2.16	2.56
Cleavers (n= 28)
Mean	178.76	102.68	59.24	102.34	76.42	88.74	94.13	86.53	40.09	52.92	54.8	1122.46	14.89	1.74	1.76
Median	188.76	106.68	60.485	99.745	79.66	87.675	95.69	87.66	35.845	53.26	49.365	1030.5	15	1.73	1.66
S.D.	47.9	21.04	11.19	35.63	29.06	25.05	18.79	22.79	17.36	10.88	20.41	571.24	6.37	0.26	0.38
C.V.	26.79	20.49	18.89	34.81	38.03	28.23	19.96	26.34	43.31	20.57	37.25	50.89	42.75	15.18	21.44
Range	200.19	94.25	41.45	152.9	103.5	115.38	84.93	101.63	72.33	45.12	89.68	2307.7	26	1.08	1.29
Minimum	97.74	52.19	38.32	45.05	34.39	39.64	45.38	18.9	17.52	25.91	28.18	204.3	0	1.25	1.22
Maximum	297.93	146.44	79.77	197.95	137.89	155.02	130.31	120.53	89.85	71.03	117.86	2512	26	2.33	2.51
Roughouts (n= 21)
Mean	177.28	105.27	58.61	98.26	79.02	84.73	95.43	93.6	40.15	54.91	55.27	1170.25	12.47	1.69	1.86
Median	188.3	108.35	62.11	98.56	80.13	89.18	97.12	95.22	39.27	58.91	53.74	1295	12	1.7	1.78
S.D.	34.95	18.92	14.05	18.58	24.29	17.06	16.75	17.24	16.83	11.94	19.82	443.37	4.34	0.21	0.41
C.V.	19.72	17.97	23.98	18.91	30.74	20.14	17.55	18.42	41.93	21.74	35.86	37.89	34.78	12.65	22.08
Range	138.75	83.27	56.34	76.65	103.41	64.4	73.59	80.75	77.85	47.52	91.57	1719.9	14	0.77	1.5
Minimum	80.15	52.34	23.96	50.96	29.19	40.17	48.26	44.61	18.65	24.76	21.79	113.6	5	1.35	1.32
Maximum	218.9	135.61	80.3	127.61	132.6	104.57	121.85	125.36	96.5	72.28	113.36	1833.5	19	2.12	2.82

## Sheet: S2.4 Table LCT Reduction Sum
Type	Cobble	Entame	Side-Struck	Corner-Struck	End-Struck	Slab-Slice	Indet.	Total
Handaxes	44	11	8	4	1		14	82
Cleavers	10	2	4	1	1	2	8	28
Picks	1				1			2
Roughouts	12	3	2				4	21
Total	67	16	14	5	3	2	26	133
%	0.504	0.12	0.105	0.038	0.023	0.015	0.195	1

## Sheet: S2.5 Flake Metrics
AS #	RAW MATERIAL	COMPLETENESS	TECH LENGTH (mm)	TECH WIDTH (mm)	TECH THICK (mm)	MAX LENGTH (mm)	MAX WIDTH (mm)	MAX THICK (mm)	MASS (g)	PLAT WIDTH (mm)	PLAT DEPTH (mm)	PLAT FAC	EPA	CORTEX %	DORS SCAR #	TERMINATION	WEATHERING	EDGE CONDITION
1	Quartzite	Complete	72.02	52.36	23.93	97.48	60.31	26.49	165.4	51.62	26.01	1	43	31-50%	0	Feather	Slight	Rounded
3	Quartzite	Fragment	N/A	N/A	N/A	35.42	33.48	12.03	17.2	N/A	N/A	N/A	N/A	N/A	2	Indet.	Slight	Rounded
20	Quartzite	Complete	43.46	35.59	11.83	54.87	44.4	14.69	34.5	34.24	10.43	2	65	0	4	Stepped	None	Fresh
23	Quartzite	Complete	N/A	N/A	N/A	79.27	66.5	24.38	151.1	39.86	24.26	0	71	11-30%	1	Indet.	None	Fresh
24	Quartzite	Complete	45.29	73.12	14.8	74.9	81.62	18.94	85.8	69.17	18.86	1	66	0-10%	2	Feather	Slight	Rounded
37	Quartzite	Complete	40.78	37.68	12.5	62.92	58.17	23.8	93.9	13.4	7.68	1	45	0-10%	3	Hinged	Rolled	Rounded
39	Quartzite	Complete	29.01	54.96	14.9	69.04	42.02	16.66	45.3	57.28	14.52	2	35	0	4	Feather	Rolled	Rounded
40	Quartzite	Complete	48.94	74.64	20.39	78.31	53.16	21.23	86.5	56.47	19.23	2	35	0	3	Feather	Rolled	Rounded
42	Quartzite	Complete	38.14	37.02	18.51	52.61	38.2	22.63	37.8	25.18	24.3	1	62	11-30%	2	Hinged	Slight	Rounded
44	Quartzite	Incomplete	N/A	N/A	N/A	45.74	49.27	13.72	27.2	49.34	21.19	1	38	0	2	Indet.	None	Fresh
46	Quartzite	Incomplete	N/A	N/A	N/A	49.54	29.45	14.32	23.3	23.16	11.97	2	67	0	4	Indet.	Slight	Rounded
47	Quartzite	Split	N/A	N/A	N/A	53.57	27.9	11.48	20.8	N/A	N/A	N/A	78	0	3	Indet.	Heavy	Rounded
49	Quartzite	Complete	51.94	40.02	19.38	61.07	50.44	23.36	59.5	216.9	14.08	1	64	31-50%	1	Feather	Heavy	Rounded
50	Quartzite	Complete	35.67	39.54	15.25	49.68	47.36	15.67	30.7	46.15	16.96	2	52	11-30%	3	Feather	None	Fresh
51	Quartzite	Complete	41.22	26.3	12.59	48.11	34	17.07	22.2	260.4	15.98	0	85	0-10%	2	Feather	Slight	Rounded
54	Quartzite	Complete	36.16	418.2	15.23	49.4	52.24	15.75	29.2	50.11	13.55	2	64	11-30%	2	Feather	Rolled	Rounded
81	Quartzite	Incomplete	N/A	N/A	N/A	45.21	34.13	14.26	22.4	N/A	N/A	N/A	N/A	0-10%	3	Indet.	None	Fresh
82	Quartzite	Fragment	N/A	N/A	N/A	39.1	35.24	12.79	7.5	N/A	N/A	N/A	N/A	0	3	Indet.	None	Fresh
116	Quartzite	Complete	36.22	27.29	14.99	60.8	31.52	12.37	31.9	11.85	7.48	1	95	11-30%	2	Feather	Heavy	Rounded
117	Quartzite	Complete	34.27	55.14	11.3	64.5	48.04	20.41	40.7	44.55	20.5	1	71	0	4	Feather	Heavy	Rounded
118	Quartzite	Complete	55.48	82.15	23.28	113.91	57.98	26.3	154.8	60.83	28.23	1	58	0	3	Feather	Rolled	Rounded
119	Quartzite	Complete	67.91	52.63	18.76	84.42	66.67	18.56	88.3	28.01	13.54	1	62	0	4	Feather	Rolled	Rounded
120	Quartzite	Complete	40.75	53.7	17.6	63.68	48.28	18.22	52.9	44.93	17.31	1	56	0-10%	3	Feather	Rolled	Rounded
121	Quartzite	Complete	44.99	41.81	18.98	51.53	49.41	20.41	44.8	28.56	15.45	2	72	0	5	Feather	Slight	Rounded
122	Quartzite	Split	37.56	N/A	12.18	42.59	34.47	13.39	18.5	N/A	12.89	1	69	0	2	Feather	Heavy	Rounded
123	Quartzite	Complete	42.72	51.17	19.17	57.67	57.66	19.82	59.5	33.24	12.65	1	72	0	5	Feather	Heavy	Rounded
124	Quartzite	Complete	49.6	55.96	14.36	72.78	60.68	19.52	62.3	49.96	18.9	1	51	0	4	Feather	Heavy	Rounded
125	Quartzite	Complete	39.17	37.43	18.37	59.77	38.73	19.75	53.5	36.29	20.87	3	60	11-30%	2	Feather	Rolled	Rounded
126	Quartzite	Complete	43.52	66.21	24.34	94.31	56.39	26.21	136.9	69.45	17.31	1	56	11-30%	4	Feather	Rolled	Rounded
127	Quartzite	Incomplete	N/A	N/A	N/A	58.39	41.68	23.09	48.9	26.81	23.13	1	70	0	5	Indet.	Rolled	Rounded
130	Quartzite	Incomplete	N/A	N/A	N/A	62.19	49.72	17.28	67.4	51.88	22.67	1	66	0-10%	2	Indet.	Rolled	Rounded
165	Quartzite	Complete	26.53	32.56	11.31	38.24	33.93	15.59	19.4	31.59	16.85	1	56	0	4	Feather	Rolled	Rounded
187	Quartzite	Complete	47.81	41.01	8	49.5	45.05	14.16	21.9	41.14	14.26	1	80	0-10%	2	Feather	Rolled	Rounded
188	Quartzite	Split	N/A	N/A	N/A	41.48	40.61	16.99	30.7	N/A	N/A	N/A	N/A			Feather	Rolled	Rounded
201	Quartzite	Complete	23.25	30.9	9.6	32.78	26.39	10.83	11.5	30.27	10.79	2	85	0	2	Hinged	Slight	Rounded
203	Quartzite	Complete	33.15	59.65	18.36	66.62	42.6	34.33	62.9	41.18	27.44	2	70	0	2	Hinged	None	Fresh
224	Quartzite	Complete	N/A	N/A	N/A	177.46	129.87	64.32	1059	154.11	63.38	0	38	71-90%	0	Indet.	Slight	Rounded
227	Quartzite	Complete	45.79	37.74	22.96	59.48	38.76	25.62	59.2	23.54	11.32	1	82	11-30%	3	Feather	None	Fresh
230	Quartzite	Complete	44.23	37.09	9.17	53.05	41.43	16.44	30.4	33.05	15.78	1	71	0	2	Feather	Slight	Rounded
231	Quartzite	Complete	28.94	51.86	8.46	56.3	37.91	15.89	25.9	50.03	14.57	1	61	0	2	Stepped	Heavy	Rounded
232	Quartzite	Complete	33.69	42.3	13.92	55.52	36.06	16.46	23.9	36.55	11.09	3	65	0	2	Hinged	Rolled	Rounded
233	Quartzite	Incomplete	N/A	N/A	N/A	40.98	32.12	18.6	22	27.3	20.02	2	51	0	3	Indet.	Rolled	Rounded
250	Quartzite	Complete	N/A	N/A	N/A	91.05	48.29	21.52	76.6	N/A	N/A	1	61	0	6	Feather	Rolled	Rounded
259	Quartzite	Incomplete	N/A	N/A	N/A	25.37	20.4	0.873	5.8	15.41	11.7	1	59	0-10%	1	Indet.	None	Fresh
261	Quartzite	Incomplete	N/A	N/A	N/A	N/A	N/A	N/A	N/A	34.23	13.76	1	75	31-50%	1	Indet.	Rolled	Rounded
262	Quartzite	Complete	35.9	30.11	9.03	39.86	32.6	10.15	15.4	21.13	8.23	1	80	0-10%	2	Feather	Rolled	Rounded
308	Quartzite	Incomplete	N/A	N/A	N/A	62.76	46.96	21.66	54.9	30.03	15.84	0	63	31-50%	0	Stepped	None	Fresh
327	Quartzite	Complete	37.14	36.46	13.78	58.43	36.36	12.92	24.7	27.84	10.8	3	85	0	4	Feather	None	Fresh
328	Quartzite	Complete	30.59	40.97	11.62	44.25	37.04	15.69	22.2	33.75	18.6	1	61	0	1	Feather	Rolled	Rounded
329	Quartzite	Split	N/A	N/A	N/A	43.64	35.43	11	15.9	N/A	N/A	1	60	0	3	Indet.	Rolled	Rounded
337	Quartzite	Split	63.8	N/A	N/A	77.51	41.02	22.61	87.1	N/A	N/A	N/A	50	0	3	Feather	Rolled	Rounded
342	Quartzite	Incomplete	N/A	N/A	N/A	43.84	33.81	14.89	22.5	16.56	7.22	1	70	11-30%	1	Indet.	None	Fresh
383	Silcrete	Complete	41.81	25.44	12.62	47.47	27.78	10.97	16.4	27.84	9.7	2	62	0	1	Feather	Slight	Rounded
413	Quartzite	Complete	94.13	103.17	30.3	128.74	105.2	36.42	415.1	82.3	20.39	0	110	11-30%	1	Feather	Slight	Rounded
415	Lava	Complete	62.67	65.92	23.7	71.78	66.83	26.75	10.9	40.79	21.3	1	80	31-50%	0	Feather	None	Fresh
421	Quartzite	Complete	37.55	31.06	14.63	45.66	33.34	15.52	23.3	29.11	10.19	2	74	0	5	Hinged	Heavy	Rounded
445	Quartzite	Complete	30.23	45.87	13.84	46.24	37.94	15.15	23.1	34.53	12.74	2	61	11-30%	2	Feather	Slight	Rounded
450	Quartzite	Complete	38.92	32.26	10.35	51.99	44.27	16.6	26.9	39.58	11.66	3	52	0	3	Feather	None	Fresh
451	Quartzite	Incomplete	45.39	30.81	13.77	62.54	38.69	16.28	33.2	24.99	16.76	1	59	0	2	Hinged	Slight	Rounded
452	Quartzite	Split	N/A	N/A	N/A	55.36	N/A	16.07	28.5	N/A	N/A	N/A	61	0	3	Feather	Heavy	Rounded
480	Quartzite	Complete	45.13	37.91	9.25	62.13	54.05	12.8	32.8	43.23	10.44	2	74	0	2	Feather	None	Fresh
502	Quartzite	Complete	38.43	59.42	24.59	68.53	64.25	20.32	85.3	48.32	18.69	1	65	11-30%	2	Feather	Rolled	Rounded
503	Quartzite	Incomplete	N/A	N/A	N/A	44.53	31.11	11.24	18.9	25.51	6.44	2	84	N/A	3	Indet.	None	Fresh
504	Quartzite	Complete	41.18	31.65	11.74	47.55	39.63	13.53	24.8	11.46	5.7	1	75	0-10%	2	Feather	None	Fresh
509	Quartzite	Incomplete	N/A	N/A	N/A	38.43	30.09	11.64	13.2	24.71	8.74	1	76	0	3	Indet.	None	Fresh
510	Quartzite	Incomplete	N/A	N/A	N/A	32.49	28.11	7.45	6.5	17.12	8.56	1	75	0-10%	1	Indet.	Slight	Rounded
524	Quartzite	Complete	104.93	80.6	38.26	169.79	84.48	44.5	632	63.43	34.74	1	71	31-50%	1	Feather	Slight	Rounded
550	Quartzite	Complete	66.08	75.21	33.82	89.91	71.25	35.46	246.8	42.15	16.75	0	96	51-70%	0	Feather	Slight	Rounded
551	Quartzite	Incomplete	40.58	66.11	11.55	68.09	54.25	20	57.6	49.45	22.11	2	42	0	2	Indet.	None	Fresh
552	Quartzite	Complete	39.61	37.48	18.64	57.35	36.83	20.59	38.5	20.4	12.58	0	76	0-10%	5	Hinged	None	Fresh
553	Quartzite	Complete	33.96	51.57	14.49	62.07	39.29	14.8	42.1	45.08	13.66	0	64	31-50%	1	Feather	Slight	Rounded
554	Quartzite	Incomplete	N/A	N/A	N/A	36.55	27.17	7.91	8.7	22.84	7.42	0	76	0-10%	3	Indet.	None	Fresh
614	Quartzite	Incomplete	N/A	N/A	N/A	56.95	39.89	15.77	47.9	30.65	13.05	2	50	11-30%	4	Indet.	None	Fresh
615	Quartzite	Complete	55.12	46.49	14.74	60.65	54.21	15.32	54.6	33.32	11.23	2	80	0	5	Feather	None	Fresh
616	Quartzite	Complete	60	56.68	18.44	79.23	66.79	17.7	90.6	51.47	15.07	3	65	0	4	Feather	Slight	Rounded
619	Quartzite	Complete	57.7	59.4	21.89	62.92	58.17	23.8	93.9	50.21	16.87	2	55	0	5	Feather	Rolled	Rounded
621	Quartzite	Complete	36.46	30.37	12.9	42.03	34.01	15.4	22.9	23.96	12.2	3	50	0	3	Feather	Rolled	Rounded
638	Quartzite	Complete	78.94	95.67	27.76	150.05	85.54	42.96	434.9	75.57	29.07	0	80	51-70%	0	Feather	Rolled	Rounded
651	Quartzite	Complete	45.79	41.26	12.45	51.65	43.04	11.27	34.3	35.21	11.39	2	78	0	6	Feather	None	Fresh
652	Quartzite	Complete	46.56	31.79	11.29	46.31	36.37	12.64	22.8	12.44	11.76	1	102	0	5	Feather	Heavy	Rounded
653	Quartzite	Complete	35.87	30.46	11.73	48.7	37.08	15.45	21	37.55	15.94	2	42	0	2	Feather	Rolled	Rounded
654	Quartzite	Complete	25.08	38.45	7.67	43.9	27.04	13.87	12.3	42.5	13.85	0	66	11-30%	3	Feather	Rolled	Rounded
700	Quartzite	Complete	46.16	42.26	9.3	60.87	51.11	12.4	30.3	44.8	11.23	2	60	0	4	Feather	None	Fresh
701	Quartzite	Incomplete	44.19	57.86	19.94	59.42	48.01	23.5	73.9	35.39	12.72	1	66	11-30%	2	Hinged	None	Fresh
702	Quartzite	Incomplete	N/A	N/A	N/A	44.84	34.31	12.33	19.7	22.24	8.72	0	73	0-10%	3	Indet.	None	Fresh
703	Quartzite	Split	66.07	0	11.53	76.77	42.59	14.45	54.5	28.5	13.78	1	78	11-30%	1	Feather	None	Fresh
723	Quartzite	Split	52.7	0	15.67	66.77	39.9	21.7	49.2	N/A	19.12	1	55	11-30%	1	Feather	None	Fresh
724	Quartzite	Incomplete	N/A	N/A	N/A	52.81	32.56	17.52	32.7	16.95	12.9	2	68	0-10%	5	Indet.	Slight	Rounded
783	Quartzite	Complete	43.84	59.13	18.04	80.15	52.16	15.08	79.4	82.94	15.92	2	70	0	2	Feather	Heavy	Rounded
784	Quartzite	Split	43.44	0	18.18	68.19	56.18	27.33	86.1	N/A	26.3	N/A	40	0	4	Feather	Heavy	Rounded
785	Quartzite	Complete	66.88	49.54	19.5	73.9	53.49	19.66	74.3	33.1	11.31	1	120	31-50%	1	Feather	Heavy	Rounded
786	Quartzite	Fragment	48.06	82.09	19.16	95.08	65.91	19.98	138.8	N/A	N/A	N/A	N/A	31-50%	2	Feather	Heavy	Rounded
787	Quartzite	Complete	44.62	77.92	14.62	91.49	57.89	16.44	105.1	56.56	17.23	2	35	0-10%	4	Feather	Slight	Rounded
788	Quartzite	Incomplete	36.21	40.54	11.22	64.8	36.69	15.89	27.9	31.64	10.15	1	60	11-30%	1	Indet.	Slight	Rounded
789	Quartzite	Complete	39.25	65.58	15.7	69.98	42.93	16.8	47.2	48.16	9.9	1	85	0	2	Feather	Heavy	Rounded
794	Quartzite	Complete	40.44	39.91	9.58	46.99	40.73	12.84	24.8	42.97	12.68	2	95	0-10%	2	Feather	None	Fresh
795	Quartzite	Complete	34.44	28.93	13.4	40.56	28.05	13.81	13.1	16.07	9.34	1	55	11-30%	2	Feather	None	Fresh
832	Quartzite	Complete	42.54	31.08	13.16	51.13	34.68	15.61	24.7	30.2	12.39	1	48	11-30%	3	Feather	Rolled	Rounded
833	Quartzite	Complete	42.52	40.32	14.59	46.94	40.44	17.89	38.5	24.49	10.38	1	72	11-30%	2	Hinged	Rolled	Rounded
863	Quartzite	Incomplete	N/A	N/A	N/A	44.96	38.08	16.71	29.5	22.23	16	1	76	0	4	Indet.	Rolled	Rounded
876	Quartzite	Complete	55.1	62.98	20.69	69.38	59.98	21.22	81	53.92	14.44	0	60	31-50%	1	Feather	None	Fresh
877	Quartzite	Complete	70.47	54.91	15.07	74.15	70.05	18.87	86.1	68.53	17.27	0	84	11-30%	5	Feather	Slight	Rounded
886	Quartzite	Complete	58.32	34.69	17.95	78.39	35.48	26.33	70.2	26.69	16.51	0	75	31-50%	2	Feather	Rolled	Rounded
887	Quartzite	Complete	59.39	51.18	16.45	72.77	57.98	22.89	86.9	54.64	23.96	3	64	11-30%	3	Feather	Rolled	Rounded
888	Quartzite	Complete	38.21	35.02	13.68	54.92	46.12	16.67	33.2	25.52	9.88	1	63	11-30%	3	Indet.	Slight	Rounded
931	Quartzite	Complete	81.37	63.45	39.9	92.9	68.72	40.26	299.5	43.62	11.54	0	60	51-70%	0	Feather	Rolled	Rounded
933	Quartzite	Incomplete	N/A	N/A	N/A	73.14	53.59	20.19	80.7	27.48	14.77	2	75	0	3	Indet.	Rolled	Rounded
934	Quartzite	Complete	32.81	44.1	11.74	45.07	34.95	12.22	19.4	43.35	8.35	3	60	0	1	Feather	Heavy	Rounded
935	Quartzite	Complete	32.32	44.16	13.31	51.86	40.96	13.09	28.4	25.54	10.55	2	74	0	5	Hinged	Slight	Rounded
973	Quartzite	Complete	58.27	69.17	26.73	80.57	65.63	27.88	142.3	32.07	15.32	0	81	0-10%	4	Hinged	Rolled	Rounded
974	Quartzite	Complete	44.59	59.28	13.87	61.8	56.66	17.93	74.2	36.45	14.34	1	53	0	3	Feather	Rolled	Rounded
975	Quartzite	Snapped	N/A	N/A	N/A	48.98	39.68	15.03	29.1	N/A	N/A	N/A	N/A	11-30%	4	Indet.	None	Fresh
976	Quartzite	Incomplete	N/A	N/A	N/A	65.79	49.94	17.689	74	53.01	14.34	1	70	0	4	Indet.	Rolled	Rounded
993	Quartzite	Incomplete	N/A	N/A	N/A	70.42	58.43	18.1	70.5	33.02	6.87	2	58	0	5	Indet.	Rolled	Rounded
994	Quartzite	Incomplete	N/A	N/A	N/A	39.75	34.59	10.1	15.8	25.81	6.02	2	68	0	5	Indet.	None	Fresh
995	Quartzite	Fragment	N/A	N/A	N/A	49.94	35.6	13.41	19	N/A	N/A	N/A	N/A	0	2	Indet.	Heavy	Rounded
1003	Quartzite	Incomplete	N/A	N/A	N/A	30.16	19.95	6.71	4.6	21.86	5.7	1	63	0	2	Indet.	Rolled	Rounded
1014	Quartzite	Fragment	N/A	N/A	N/A	32.44	23.57	11.45	7.4	N/A	N/A	N/A	N/A	0	2	Indet.	Rolled	Rounded
1016	Quartzite	Complete	40.6	51.66	14.62	62.46	50.14	15.87	45.8	26.2	10.99	2	76	0-10%	5	Feather	Slight	Rounded
1017	Quartzite	Fragment	N/A	N/A	N/A	46.31	38.91	18.43	25.6	N/A	N/A	N/A	N/A	0-10%	4	Indet.	Slight	Rounded
1018	Quartzite	Incomplete	N/A	N/A	N/A	61.72	52.39	17.85	53.4	N/A	N/A	N/A	N/A	0-10%	4	Indet.	Slight	Rounded
1031	Quartzite	Complete	67.87	62.08	15.68	93.57	85.22	21.45	109.7	50.16	9.35	2	30	11-30%	2	Feather	Slight	Rounded
1032	Quartzite	Complete	31.42	27.16	13.18	47.05	25.79	14.17	20.6	26.42	8.33	1	56	31-50%	0	Feather	Slight	Rounded
1033	Quartzite	Complete	50.43	22.57	10.68	50.95	25.92	12.73	18.9	9.29	6.31	1	85	0	4	Feather	Rolled	Rounded
1034	Quartzite	Incomplete	N/A	N/A	N/A	29.44	26.98	9.87	8	24.11	8.47	3	67	0	3	Indet.	Rolled	Rounded
1054	Quartzite	Snapped	40.96	36.48	11.74	57.23	36.09	15.74	36.1	19.3	5.91	0	69	31-50%	0	Feather	None	Fresh
1055	Quartzite	Complete	30.17	21.49	9.47	36.96	25.08	11.2	8.4	16.6	5.65	1	35	0	3	Feather	None	Fresh
1056	Quartzite	Complete	60.3	42.86	16.89	63.68	46.44	22.66	70	43.75	10.42	2	66	0-10%	2	Hinged	Rolled	Rounded
1076	Quartzite	Complete	70.7	48.32	29.82	75.86	57.2	35.51	150.3	27.26	14.14	0	75	11-30%	2	Feather	Slight	Rounded
1077	Quartzite	Complete	58.66	47.86	16.36	71.64	60.38	22.41	75	46.91	8.88	2	52	0-10%	2	Feather	Rolled	Rounded
1078	Quartzite	Complete	26.67	14.35	6.63	32.88	15.89	7.96	3.7	11.14	8.71	1	53	0	3	Feather	Heavy	Rounded
1079	Quartzite	Complete	30.72	34.78	12.22	37.07	36.04	12.47	20.5	13.59	7.92	0	70	11-30%	0	Feather	Rolled	Rounded
1091	Quartzite	Fragment	N/A	N/A	N/A	39.81	32.23	6.44	8.6	N/A	N/A	N/A	N/A	0	N/A	Indet.	None	Fresh
1093	Quartzite	Fragment	N/A	N/A	N/A	63.03	46.06	9.42	29.6	N/A	N/A	N/A	N/A	0	3	Indet.	None	Fresh
1094	Quartzite	Complete	32.37	30.23	12.86	38.18	31.81	13.36	18.2	19.7	9.34	1	45	11-30%	2	Feather	Slight	Rounded
1095	Quartzite	Split	31.63	0	4.36	41.47	27.4	5.15	4.8	N/A	N/A	2	44	0	2	Feather	None	Fresh
1096	Quartzite	Complete	N/A	N/A	N/A	57.35	45.25	15.61	26	26.59	15.41	2	64	0	2	Indet.	None	Fresh
1097	Quartzite	Fragment	N/A	N/A	N/A	36.98	37.69	18.66	26.3	N/A	N/A	N/A	N/A	0	2	Indet.	Slight	Rounded
1111	Quartzite	Complete	27.22	57.33	12.5	60.5	30.97	13.92	32.5	51.27	14.12	2	96	0	2	Feather	Rolled	Rounded
1112	Quartzite	Fragment	N/A	N/A	N/A	49.09	38.63	19.97	32	N/A	N/A	N/A	N/A	0	6	Indet.	Heavy	Rounded
1127	Quartzite	Fragment	N/A	N/A	N/A	56.92	32.54	20.99	28.6	N/A	N/A	N/A	N/A	0	2	Indet.	Rolled	Rounded
1128	Quartzite	Fragment	N/A	N/A	N/A	44.23	28.56	16.04	18.9	N/A	N/A	N/A	N/A	0	3	Indet.	None	Fresh
1133	Quartzite	Complete	57.62	74.2	18.2	89.69	73.97	22.23	127.6	77.75	20.6	1	59	0	5	Feather	Rolled	Rounded
1134	Quartzite	Complete	28.23	41.47	14.03	46.68	33.17	15.25	21.3	32.96	10	2	71	0	4	Feather	Slight	Rounded
1142	Quartzite	Fragment	N/A	N/A	N/A	46.97	34.64	12.62	22	N/A	N/A	N/A	N/A	0	2	Indet.	Heavy	Rounded
1155	Quartzite	Complete	42.47	47.74	21.29	60.47	56.92	27.46	65.1	29.43	25.06	1	55	0-10%	3	Feather	Rolled	Rounded
1156	Quartzite	Split	N/A	N/A	N/A	49.06	25.6	14.51	18	N/A	N/A	1	N/A	0	1	Feather	Slight	Rounded
1157	Quartzite	Fragment	N/A	N/A	N/A	41.94	32.64	10.41	9	N/A	N/A	N/A	N/A	0	N/A	Indet.	Slight	Rounded
1158	Quartzite	Fragment	N/A	N/A	N/A	45.04	30.22	16.83	19.5	N/A	N/A	N/A	N/A	0	N/A	Indet.	Rolled	Rounded
1159	Quartzite	Fragment	N/A	N/A	N/A	51.73	35.42	13.94	25	N/A	N/A	N/A	N/A	0	N/A	Indet.	Rolled	Rounded
1160	Quartzite	Split	N/A	N/A	N/A	45.08	38.67	11.62	21.3	N/A	N/A	1	N/A	0	N/A	Feather	Rolled	Rounded
1177	Quartzite	Complete	N/A	N/A	N/A	89.23	60.95	17.48	89.6	N/A	N/A	N/A	N/A	0	4	Indet.	Rolled	Rounded
1178	Quartzite	Complete	55.69	54.93	11.69	69.14	56.81	22.59	86.4	44.2	12.16	3	66	0	5	Feather	Rolled	Rounded
1179	Quartzite	Snapped	N/A	N/A	N/A	64.71	51.44	20.52	52.7	N/A	N/A	N/A	N/A	0	N/A	Indet.	Rolled	Rounded
1180	Quartzite	Complete	27.03	30.35	7.94	44.47	31.48	11.88	17.7	21.35	10.1	2	59	0	2	Feather	Rolled	Rounded
1181	Quartzite	Incomplete	N/A	N/A	N/A	37.8	34.78	12.45	12.7	35.58	10.22	2	50	0	3	Indet.	Slight	Rounded
1192	Quartzite	Complete	74.23	58.4	22.99	111.55	62.48	27.33	202.3	41.1	11.79	1	74	11-30%	4	Feather	Slight	Rounded
1197	Quartzite	Fragment	N/A	N/A	N/A	77.33	48.08	17.92	64.8	N/A	N/A	0	N/A	11-30%	N/A	Feather	Heavy	Rounded
1198	Quartzite	Split	N/A	N/A	N/A	65.33	43.24	17.06	58.9	N/A	N/A	N/A	N/A	0	2	Feather	Rolled	Rounded
1199	Quartzite	Fragment	N/A	N/A	N/A	58.98	27.67	12.96	22.1	N/A	N/A	N/A	N/A	0	2	Indet.	Slight	Rounded
1200	Quartzite	Split	N/A	N/A	N/A	37.09	28.16	15.56	11.5	N/A	N/A	N/A	N/A	0	1	Feather	None	Fresh
1204	Quartzite	Complete	22.88	25.35	4.66	26.85	25.07	7.11	4.6	26.11	7.19	1	59	0	1	Feather	Rolled	Rounded
1212A-C	Quartzite	Complete	62.03	39.31	13.93	71.21	43.93	15.44	55	32.38	6.88	1	82	11-30%	1	Feather	Rolled	Rounded
1213	Quartzite	Complete	51.64	58.54	20.47	77.75	62.95	25.07	94.5	77.8	22.16	4	64	0	8	Feather	None	Fresh
1217	Quartzite	Complete	38.22	27.39	7.78	41.76	27.82	9.83	11.7	25.68	6.64	0	73	51-70%	0	Feather	Heavy	Rounded
1218	Quartzite	Complete	45.71	28.66	11.29	63.77	47.36	20.14	54.6	46.35	13.63	2	65	11-30%	2	Feather	Rolled	Rounded
1219	Quartzite	Incomplete	N/A	N/A	N/A	69.6	60.43	22.03	72.8	37.86	20.84	1	64	0	2	Indet.	Rolled	Rounded
1235	Quartzite	Complete	83.36	120.15	52.37	126.35	108.27	54.18	709.4	99.7	31.92	1	64	0-10%	3	Feather	Rolled	Rounded
1253	Quartzite	Complete	36.46	41.37	10.56	51.82	48.16	21.13	35.7	35.13	20.24	2	46	0-10%	1	Feather	Slight	Rounded
1254	Quartzite	Incomplete	N/A	N/A	N/A	36.93	28.93	14.52	10.3	28.94	8.8	1	70	0	3	Indet.	Rolled	Rounded
1255	Quartzite	Complete	51.96	68.61	15.77	83.72	60.88	21.77	99	79.69	21.26	1	80	0	3	Feather	Rolled	Rounded
1256	Quartzite	Complete	62.59	58.61	23.68	94.43	68.14	27.56	142.7	48.743	24.53	1	43	0	3	Feather	Rolled	Rounded
1264	Quartzite	Complete	41.16	43.7	14.47	60	43.5	19.2	53	51.27	17.27	3	62	0	2	Feather	Rolled	Rounded
1265	Quartzite	Incomplete	N/A	N/A	N/A	39.33	33.41	11.35	15.4	18.34	8.05	1	87	0	3	Indet.	None	Fresh
1266	Quartzite	Incomplete	N/A	N/A	N/A	59.98	54.25	13.64	36.8	53.37	10.25	2	64	0	2	Indet.	Rolled	Rounded
1267	Quartzite	Incomplete	N/A	N/A	N/A	64.11	51.56	22.46	57	37.24	11.39	0	44	0	3	Indet.	Rolled	Rounded
1285	Quartzite	Complete	56.36	58.64	14.32	71.87	59.98	16.85	69.9	34.43	8.85	2	62	0	6	Feather	Rolled	Rounded
1286	Quartzite	Snapped	N/A	N/A	N/A	112.66	65.9	34.3	225.8	N/A	N/A	N/A	N/A	11-30%	3	Feather	Heavy	Rounded
1287	Quartzite	Complete	33.77	45.39	12.38	52.02	40.77	15.36	29.2	19.63	4.89	1	78	0	3	Feather	None	Fresh
1288	Quartzite	Split	N/A	N/A	N/A	43.72	31.75	17.36	22	N/A	N/A	N/A	62	0	4	Feather	None	Fresh
1289	Quartzite	Complete	38.4	30.4	8.81	44.74	38.2	9.62	16.5	36.67	5.16	0	69	0-10%	3	Feather	Slight	Rounded
1290	Quartzite	Complete	22.77	29.8	8.81	33.73	27.32	10.45	8.3	15.72	6.09	0	36	0-10%	3	Feather	None	Fresh
1291	Quartzite	Snapped	N/A	N/A	N/A	70.11	54.04	14.4	45.5	N/A	N/A	N/A	N/A	0	3	Feather	Rolled	Rounded
1292	Quartzite	Fragment	N/A	N/A	N/A	54.4	36.23	14.25	25.2	N/A	N/A	N/A	N/A	0	2	Indet.	None	Fresh
1293	Quartzite	Fragment	N/A	N/A	N/A	39.91	34.24	10.1	12.4	N/A	N/A	N/A	N/A	0	3	Indet.	None	Fresh
1294	Quartzite	Fragment	N/A	N/A	N/A	30.4	30.29	11.09	8.7	N/A	N/A	N/A	N/A	0	2	Indet.	Slight	Rounded
1295	Quartzite	Fragment	N/A	N/A	N/A	36.48	27.66	12	13.4	N/A	N/A	N/A	N/A	0	2	Indet.	Slight	Rounded
1296	Quartzite	Snapped	N/A	N/A	N/A	29.66	26.74	7.9	5	N/A	N/A	N/A	N/A	0-10%	1	Feather	Slight	Rounded
1312	Quartzite	Fragment	N/A	N/A	N/A	50.93	37.66	15.11	23.4	N/A	N/A	N/A	N/A	0	3	Indet.	None	Fresh
1313	Quartzite	Fragment	N/A	N/A	N/A	49.93	28.3	9.01	15	N/A	N/A	N/A	N/A	0	2	Indet.	Rolled	Rounded
1314	Quartzite	Fragment	N/A	N/A	N/A	39.97	21.41	11.6	9.4	N/A	N/A	N/A	N/A	0-10%	2	Indet.	Slight	Rounded
1315	Quartzite	Fragment	N/A	N/A	N/A	47.52	28.19	10.58	10.8	N/A	N/A	N/A	N/A	0	3	Indet.	Rolled	Rounded
1316	Quartzite	Fragment	N/A	N/A	N/A	22.81	21.24	9.43	3.6	N/A	N/A	N/A	N/A	0	3	Indet.	None	Fresh
1317	Quartzite	Complete	30.45	23.92	9.72	37.13	27.57	10.34	1.9	22.3	9.98	0	55	0-10%	2	Feather	Heavy	Rounded
1319	Quartzite	Fragment	N/A	N/A	N/A	47.91	42.32	16.29	30.2	N/A	N/A	N/A	N/A	0	3	Indet.	Slight	Rounded
1320	Quartzite	Fragment	N/A	N/A	N/A	59.68	33.69	19.35	39.1	N/A	N/A	N/A	N/A	0	3	Indet.	Rolled	Rounded
1382	Quartzite	Complete	46	41.6	16.8	54.9	43.9	17.2	49.5	32.5	12.5	2	65	0	6	Feather	Rolled	Rounded
1516	Quartzite	Fragment	N/A	N/A	N/A	28.25	11.47	6.11	1.9	N/A	N/A	N/A	N/A	0	2	Indet.	None	Fresh
1523	Quartzite	Complete	22.08	21.52	8.6	25.22	21.89	10.03	4.9	21.13	8.1	1	68	0	3	Feather	Slight	Fresh
1524	Quartzite	Complete	59.65	42.35	11.95	61.89	46	20.08	47	43.69	16.1	0	85	1-20%	3	Feather	Slight	Rounded
1525	Quartzite	Complete	50.78	39.9	18.02	56.2	45.63	18.62	43.3	22.96	11.76	0	82	21-40%	1	Feather	Fresh	Rounded
1526	Quartzite	Complete	48.6	39.24	14.87	54.74	52.26	15.5	40.8	22.25	9.94	0	70	41-60%	0	Feather	Fresh	Sharp
1527	Quartzite	Complete	27.55	53.03	18.53	56.38	43.53	21.37	43.2	56.01	22.11	2	52	0	5	Feather	Fresh	Sharp
1528	Quartzite	Complete	41.23	28.87	11.18	51.9	30.96	16.99	24.2	29.08	14.85	3	85	0	4	Indeterminate	Fresh	Sharp
1529	Quartzite	Complete	28.7	28.34	7.97	40.55	39.34	16.91	17.4	39.41	20.64	2	35	0	2	Feather	Fresh	Sharp
1530	Quartzite	Complete	30.39	23.84	10.12	37.52	32.68	13.3	14.1	22.11	6.44	0	57	1-20%	4	Hinge	Fresh	Sharp
1531	Quartzite	Complete	47.87	41.59	11.07	54.67	42.27	14.8	36.1	37.69	14.58	0	77	1-20%	3	Feather	Slight	Rounded
1532	Quartzite	Complete	35.8	38.61	14.97	50.14	36.58	14.95	26.2	35.43	11.38	0	85	1-20%	4	Feather	Fresh	Sharp
1533	Quartzite	Fragment	0	27.27	0	0	27.53	8.61	9.8	6.57	4.42	0	80	1-20%	2	N/A	Fresh	Sharp
1534	Quartzite	Fragment	0	28.59	0	28.96	18.55	8.69	4.9	29	10.38	2	71	0	2	N/A	Fresh	Sharp
1535	Quartzite	Complete	47.9	32.7	11.49	54.8	33.28	14.66	25.9	17.49	9.98	0	85	21-40%	3	Feather	Fresh	Sharp
1536	Quartzite	Fragment	0	26.18	0	34.14	30.77	13.61	15.4	26.96	12.31	1	72	1-20%	2	N/A	Fresh	Sharp
1540	Quartzite	LeftLateral	35.16	0	9.63	36.45	30.18	14	14.8	0	19.74	2	64	0	3	N/A	Fresh	Sharp
1561	Quartzite	Complete	23.93	53.75	14.46	54	32.64	21.23	33.6	44.02	20.15	0	60	0	3	Feather	Slight	Sharp
1563	Quartzite	Complete	37.83	23.77	7.63	50.88	25.74	6.5	8.8	14.8	5.97	1	85	21-40%	3	Hinge	Fresh	Sharp
1564	Quartzite	Fragment	40.89	0	10.47	61.66	44.46	18.8	44.4	0	19.51	0	67	21-40%	2	N/A	Fresh	Sharp
1565	Quartzite	Complete	52	32.86	13.79	52.55	33.58	15.6	31.9	11.57	7.31	0	80	41-60%	1	Indeterminate	Rolled	Rounded
1566	Quartzite	Complete	27.41	51.79	10.29	56.28	31.96	12.05	24.6	53.22	12.08	0	72	1-20%	3	Feather	Heavy	Rounded
1567	Quartzite	Complete	29.93	37.94	9.08	40.21	34.63	10.97	14.8	26.81	11.35	0	82	0	2	Feather	Heavy	Slighty Rounded
1575	Quartzite	Complete	44.14	69.4	25.52	70.49	58.24	29.73	113.4	11.25	4.15	0	95	1-20%	1	Indeterminate	Fresh	Sharp
1576	Quartzite	Complete	43.07	31.13	13.77	43.57	35.17	16.36	25.5	11.9	4.43	0	80	0	6	Feather	Fresh	Sharp
1578	Quartzite	Complete	35.95	35.29	9.4	44.13	34.73	9.91	19.2	23.26	11.29	0	65	1-20%	2	Feather	Fresh	Sharp
1584	Quartzite	Complete	34.79	43.44	11.18	66.76	39.62	14.91	36.5	21.29	9.8	0	30	1-20%	3	Feather	Fresh	Sharp
1586	Quartzite	Complete	16.2	17.78	3.47	20.49	17.22	4.11	1.3	6.93	2.97	0	70	0	0	Feather	Fresh	Sharp

## Sheet: S2.6 Core metrics
AS #	RAW MATERIAL	LENGTH (mm)	WIDTH (mm)	THICKNESS (mm)	MASS (g)	SCAR #	SCAR LENGTH	CORE CLASS	FLAKING FACES	BIFACIAL ROTATION	SCAR ORGANIZATION	PERCUSSION	EDGE ANGLE	CORTEX %	CROSS-SECTION	BLANK SHAPE	WEATHERING	EDGE CONDITION
4	Quartzite	75.59	59.76	27.15	116	3	31.47	Bifacial	2	Continuous	Centripedal	Secant	Acute	31-50%	Rectangular	Tabular	Slight	Rounded
21	Quartzite	68.66	57.45	38.33	126.6	9	39.77	Discoidal	2	Alternate	Centripedal	Secant	Acute	0	Bi-Concial	N/A	Slight	Rounded
26	Quartzite	74.88	55.99	40.24	129.5	7	42.76	Bifacial	2	Alternate	Subradial	Secant	Acute	11-30%	Bi-Concial	N/A	Slight	Rounded
27	Quartzite	101.36	77.15	46.63	379.2	5	69.43	Unifacial	1	N/A	Subradial	Secant	Abrupt	51-70%	Asymmetrical	N/A	Slight	Rounded
28	Quartzite	154.11	137.64	83.53	1473	1	108.84	Unifacial	1	N/A	Lineal	Perpendicular	Abrupt	71-90%	Asymmetrical	N/A	None	Fresh
35	Quartzite	287.82	108.86	61.13	1564	6	40.59	Bifacial	2	Continuous	Subradial	Secant	Abrupt	91-99%	Rectangular	Tabular	Heavy	Rounded
36	Quartzite	98.35	57.7	37.43	180.5	8	47.26	Prepared	2	Hierarchical	Orthogonal	Parallel	Abrupt	0	N/A	N/A	Heavy	Rounded
55	Quartzite	58.04	44.22	28.91	81.6	7	26.97	Unifacial	1	N/A	Centripedal	Perpendicular	Acute	31-50%	Asymmetrical	N/A	Slight	Rounded
56	Quartzite	67.61	48.97	35.35	119.7	5	27.44	Unifacial	1	N/A	Subradial	Perpendicular	Abrupt	51-70%	Asymmetrical	N/A	None	Fresh
58	Quartzite	49.6	46.39	37.52	78.2	1	35.2	Unifacial	1	N/A	Lineal	Perpendicular	Abrupt	0	Bi-Concial	Round	Slight	Rounded
62	Quartzite	81.29	39.5	27.24	85.4	7	35.68	Prepared	2	Hierarchical	Orthogonal	Parallel	Abrupt	0	Asymmetrical	N/A	Slight	Rounded
63	Quartzite	36.51	24.88	18.57	18	3	23.54	Unifacial	1	N/A	Lineal	Perpendicular	Abrupt	51-70%	Asymmetrical	N/A	Slight	Rounded
67	Quartzite	139.94	103.93	46.89	563.9	14	78.62	Prepared	2	Alternate	Centripedal	Secant	Abrupt	11-30%	Asymmetrical	N/A	Rolled	Rounded
72	Quartzite	179.73	97.43	49.14	1496	4	48.86	Unifacial	1	N/A	Lineal	Perpendicular	Abrupt	71-90%	Rectangular	N/A	None	Fresh
73	Quartzite	115.65	90	69.49	725.1	2	71	Bipolar	1	N/A	Lineal	Perpendicular	Abrupt	71-90%	Bi-Concial	N/A	Slight	Rounded
75	Quartzite	126.9	93.97	84.33	864.1	10	110.21	Unifacial	2	N/A	Opposed	Parallel	Abrupt	11-30%	Rectangular	N/A	Slight	Rounded
76	Quartzite	79.25	69.13	59.37	388.7	7	48.19	Prepared	2	Hierarchical	Orthogonal	Parallel	Abrupt	11-30%	Asymmetrical	Round	None	Fresh
77	Quartzite	151.11	115.52	57.42	1486	2	60.32	Unfacial	1	N/A	Lineal	Perpendicular	Acute	71-90%	Rectangular	Tabular	None	Fresh
78	Quartzite	144.85	106.95	60.6	1103	3	68.23	Unfacial	1	N/A	Lineal	Perpendicular	Abrupt	71-90%	Rectangular	Tabular	Slight	Rounded
80	Quartzite	114.37	85.47	46.9	564.6	5	63.32	Unifacial	1	N/A	Opposed	Perpendicular	Acute	71-90%	Rectangular	Tabular	Slight	Rounded
112	Quartzite	55.15	44.37	38.23	121.3	16	34.24	Bifacial	2	Alternate	Orthogonal	Parallel	Abrupt	31-50%	Rectangular	Round	None	Fresh
114	Quartzite	126.28	91.69	44.63	726	7	52.09	Unifacial	1	N/A	Subradial	Perpendicular	Abrupt	71-90%	Conical	Tabular	Rolled	Rounded
115	Quartzite	75.87	57.6	30.82	125.3	8	38.56	Bifacial	2	Alternate	Centripedal	Secant	Abrupt	0	Asymmetrical	N/A	Rolled	Rounded
156	Quartzite	100.98	69.66	23.33	147.2	N/A	N/A	Fragment	1	Alternate	Centripedal	Secant	N/A	N/A	N/A	N/A	Rolled	Rounded
181	Quartzite	201.64	114.7	63.33	1687	3	58.97	Unifacial	2	Continuous	Lineal	Perpendicular	Acute	71-90%	Bi-Concial	Ellipsoidal	Slight	Rounded
182	Quartzite	162.69	94.44	60.04	950	7	78.16	Unifacial	1	N/A	Lineal	Secant	Abrupt	51-70%	Conical	Ellipsoidal	None	Fresh
184	Quartzite	151.42	99.87	80.85	1369	3	67.12	Unfacial	1	N/A	Lineal	Perpendicular	Abrupt	71-90%	Conical	Conical	None	Fresh
189	Quartzite	58.08	59.22	49.39	168	9	38.3	Unifacial	1	N/A	Longitudinal	Perpendicular	Abrupt	11-30%	Rectangular	Round	Slight	Rounded
200	Quartzite	88.86	85.17	34.02	240	6	42.57	Prepared	2	Hierarchical	Orthogonal	Secant	Abrupt	31-50%	Rectangular	N/A	Slight	Rounded
221	Quartzite	1552.11	88.08	54.55	941.4	2	52.17	Unifacial	1	N/A	Lineal	Perpendicular	Abrupt	31-50%	Rectangular	N/A	Rolled	Rounded
224	Quartzite	94.88	79.52	50.46	324.6	3	61.88	Prepared	2	Hierarchical	Orthogonal	Perpendicular	Abrupt	31-50%	N/A	N/A	None	Fresh
225	Quartzite	86.58	49.9	43.39	168.5	4	52.97	Multifacial	2	Continuous	Orthogonal	Perpendicular	Abrupt	11-30%	N/A	N/A	None	Fresh
228	Quartzite	57.2	47.18	39.63	124.6	4	32.87	Multifacial	4	N/A	Lineal	Perpendicular	Abrupt	31-50%	Rectangular	Round	None	Fresh
229	Quartzite	62.31	51.33	22.8	51.2	6	21.79	Discoidal	2	Alternating	Centripedal	Secant	Acute	0	Conical	N/A	Rolled	Rounded
263	Silcrete	46.81	39.17	29.39	72.1	1	N/A	Unifacial	1	N/A	Lineal	Perpendicular	Abrupt	51-70%	Rectangular	N/A	Rolled	Rounded
281	Quartzite	99.01	74.97	69.95	887.6	3	63.45	Unifacial	1	N/A	Lineal	Perpendicular	Abrupt	71-90%	Rectangular	Round	None	Fresh
282	Quartzite	108.52	84.71	46.5	486.6	7	42.52	Bifacial	2	Alternating	Subradial	Secant	Abrupt	31-50%	Bi-Concial	N/A	None	Fresh
283	Quartzite	176.81	93	49.9	906.7	3	83.86	Unifacial	1	N/A	Longitudinal	Secant	Acute	71-90%	Rectangular	Tabular	None	Fresh
284	Quartzite	151.95	110.46	52.46	1110	2	73.8	Unifacial	1	N/A	Lineal	Perpendicular	Acute	71-90%	Rectangular	Tabular	None	Fresh
285	Quartzite	128.51	92.73	51.07	623.5	6	63.11	Bifacial	2	Continuous	Lineal	Perpendicular	Abrupt	11-30%	Rectangular	N/A	Slight	Rounded
286	Quartzite	123.87	87.4	58.04	813.6	8	78.13	Bifacial	2	Alternate	Lineal	Perpendicular	Abrupt	31-50%	Rectangular	Tabular	Slight	Rounded
287	Quartzite	89.6	71.55	35.84	291.9	7	64.03	Bifacial	2	Continuous	Orthogonal	Secant	Abrupt	0-10%	Rectangular	Tabular	Slight	Rounded
288	Quartzite	87.53	77.74	45.46	352	15	35.52	Bifacial	2	Alternating	Subradial	Secant	Acute	0-10%	Bi-Concial	N/A	Heavy	Rounded
310	Quartzite	93.47	84.45	50.65	343.4	15	46.38	Discoidal	2	Alternating	Centripedal	Secant	Abrupt	0-10%	Bi-Concial	N/A	None	Fresh
311	Quartzite	61.49	59.73	32.17	87.8	9	37.11	Discoidal	2	Alternate	Centripedal	Secant	Acute	0-10%	Conical	N/A	Slight	Rounded
312	Quartzite	122.22	102.44	51.24	748.7	8	66.86	Bifacial	2	Alternating	Subradial	Secant	Abrupt	71-90%	Rectangular	Tabular	None	Fresh
313	Quartzite	113.53	12.24	60.23	819.5	3	54.86	Unifacial	1	N/A	Lineal	Perpendicular	Abrupt	91-99%	Rectangular	Tabular	None	Fresh
323	Quartzite	146.65	106.77	64.83	902.5	7	63.07	Unifacial	1	N/A	Subradial	Secant	Acute	51-70%	Asymmetrical	Tabular	None	Fresh
324	Quartzite	76.78	65.01	39.01	193.6	7	51.03	Bifacial	2	Continuous	Orthogonal	Parallel	Abrupt	0-10%	Rectangular	N/A	Rolled	Rounded
325	Quartzite	74.64	60.83	33.62	113.7	9	33	Bifacial	2	Alternate	Centripedal	Secant	Acute	0-10%	Bi-Concial	N/A	Rolled	Rounded
326	Quartzite	51.86	36.69	23.28	57.4	1	29.05	Unifacial	1	N/A	Longitudinal	Perpendicular	Acute	91-99%	Conical	Ellipsoidal	None	Fresh
375	Quartzite	49.74	46.27	21.76	45.7	7	38.86	Bifacial	2	Continuous	Orthogonal	Secant	Acute	31-50%	Bi-Concial	N/A	None	Fresh
389	Quartzite	116.02	86.89	55.62	536.8	23	65.42	Discoidal	2	Alternating	Centripedal	Secant	Acute	0	Bi-Concial	N/A	Slight	Rounded
390	Quartzite	127.29	93.62	60.99	790	5	53.03	Unifacial	1	N/A	Subradial	Secant	Abrupt	71-90%	Bi-Concial	N/A	Slight	Rounded
391	Quartzite	98.24	72.11	44.5	384.6	3	42.41	Unifacial	1	N/A	Lineal	Perpendicular	Abrupt	31-50%	Rectangular	N/A	Slight	Rounded
392	Quartzite	119.59	67.37	43.76	325.7	5	46.02	Unifacial	1	N/A	Lineal	Perpendicular	Abrupt	0-10%	Conical	N/A	Heavy	Rounded
393	Quartzite	102.55	84.34	57.28	561.3	5	57.78	Unifacial	1	N/A	Subradial	Secant	Abrupt	51-70%	Conical	N/A	Heavy	Rounded
395	Quartzite	135.27	74.77	68.19	987.9	5	28.27	Unifacial	1	N/A	Lineal	Perpendicular	Abrupt	51-70%	Conical	N/A	Slight	Rounded
406	Quartzite	145.46	80.16	63.85	719.3	10	57.52	Bifacial	2	Continuous	Centripedal	Secant	Abrupt	11-30%	Rectangular	N/A	None	Fresh
412	Quartzite	177.91	142.77	78.86	2214.5	11	67.97	Bifacial	2	Continuous	Opposed	Secant	Abrupt	51-70%	Rectangular	Tabular	None	Fresh
426	Quartzite	143.01	108.08	56.89	1175	3	51.57	Unifacial	1	N/A	Subradial	Secant	Acute	91-99%	Rectangular	Tabular	None	Fresh
427	Quartzite	135.51	110.43	72.93	1172	5	47.91	Unifacial	1	N/A	Centripedal	Secant	Acute	51-70%	Conical	Ellipsoidal	None	Fresh
428	Quartzite	146.38	128.21	61.91	1503	5	42.63	Multifacial	3	N/A	Orthogonal	Perpendicular	Abrupt	71-90%	Rectangular	Tabular	Heavy	Rounded
435	Quartzite	110.71	100.32	84.83	1009	7	73.84	Multifacial	4	N/A	Lineal	Perpendicular	Abrupt	11-30%	Rectangular	N/A	Heavy	Rounded
436	Quartzite	72.56	68.96	54.48	334.6	1	20.6	Unifacial	1	N/A	Lineal	Perpendicular	Abrupt	91-99%	Rectangular	Round	Slight	Rounded
440	Quartzite	120.27	106.73	59.76	772.1	8	86.73	Bifacial	2	Alternate	Centripedal	Secant	Abrupt	11-30%	Rectangular	N/A	None	Fresh
443	Quartzite	69.64	59.3	44.68	174.2	3	38.55	Unifacial	1	N/A	Subradial	Secant	Abrupt	51-70%	Rectangular	N/A	Heavy	Rounded
473	Quartzite	52.98	51.53	21.23	48.6	10	22.36	Discoidal	2	Alternate	Centripedal	Secant	Acute	0	Rectangular	N/A	None	Fresh
477	Quartzite	89.91	67.37	35.55	185	6	22.75	Bifacial	2	Alternate	Subradial	Secant	Acute	0-10%	Bi-Concial	N/A	None	Fresh
478	Quartzite	101.4	90.06	59.9	573.3	13	38.48	Discoidal	2	Alternate	Centripedal	Secant	Abrupt	0-10%	Bi-Concial	N/A	Slight	Rounded
479	Quartzite	74.32	72.6	38.01	162.4	3	36.88	Bifacial	2	Alternate	Centripedal	Secant	Acute	11-30%	Rectangular	N/A	None	Fresh
525	Quartzite	154.11	151.03	60.7	1184	4	88.35	Unifacial	1	N/A	Opposed	Secant	Acute	0-10%	Rectangular	N/A	None	Fresh
526	Quartzite	119.28	109.66	84.54	1090	14	66.59	Discoidal	2	Alternating	Centripedal	Secant	Abrupt	11-30%	Bi-Concial	N/A	Rolled	Rounded
533	Quartzite	97.02	85.26	35.93	319.4	5	57.27	Prepared	2	Hierarchical	Orthogonal	Parallel	Abrupt	11-30%	Conical	N/A	Rolled	Rounded
558	Quartzite	90.96	66.67	41.78	247.2	8	34.68	Prepared	2	Hierarchical	Orthogonal	Parallel	Abrupt	11-30%	Asymmetrical	N/A	None	Fresh
559	Quartzite	63.07	55.96	25.32	88.9	7	47.78	Prepared	2	Hierarchical	Orthogonal	Parallel	Abrupt	11-30%	Asymmetrical	N/A	None	Fresh
560	Quartzite	103.72	78.05	40.53	262.8	8	46.27	Discoidal	2	Alternating	Centripedal	Secant	Acute	0-10%	Bi-Concial	N/A	None	Fresh
561	Quartzite	138.26	93.74	75.34	861.7	12	76.24	Discoidal	2	Alternate	Centripedal	Secant	Abrupt	11-30%	Bi-Concial	N/A	Slight	Rounded
562	Quartzite	206.01	138.93	110.76	3000	6	74.48	Bifacial	2	Continuous	Longitudinal	Secant	Abrupt	51-70%	Rectangular	Round	Heavy	Rounded
578	Quartzite	150.38	120.01	84.21	1502	5	58.41	Unifacial	1	N/A	Subradial	Secant	Abrupt	71-90%	Rectangular	Ellipsoidal	Heavy	Rounded
579	Quartzite	143.61	138.72	99.81	2232	5	85.5	Bifacial	2	Alternate	Lineal	Secant	Abrupt	51-70%	Rectangular	Ellipsoidal	Heavy	Rounded
581	Quartzite	127.77	108.66	55.33	962.9	3	58.51	Unifacial	1	N/A	Lineal	Perpendicular	Abrupt	91-99%	Rectangular	Tabular	Slight	Rounded
582	Quartzite	143.61	104.72	65.58	885.4	7	85.45	Bifacial	2	Alternating	Subradial	Secant	Abrupt	31-50%	Rectangular	Tabular	Heavy	Rounded
584	Quartzite	87.55	83.32	60.92	484	4	53.73	Unifacial	1	N/A	Subradial	Perpendicular	Abrupt	71-90%	Rectangular	N/A	Heavy	Rounded
624	Quartzite	146.91	135.67	67.21	1046	2	85.99	Unifacial	1	N/A	Opposed	Secant	Acute	71-90%	Bi-Concial	Tabular	None	Fresh
625	Quartzite	98.74	84.76	59.04	453.7	7	58.06	Bifacial	2	Continuous	Subradial	Secant	Abrupt	0-10%	Rectangular	Tabular	None	Fresh
626	Quartzite	86.44	76.95	41.67	262.8	14	49.27	Discoidal	2	Alternate	Centripedal	Secant	Acute	0-10%	Bi-Concial	N/A	Heavy	Rounded
627	Quartzite	81.64	73.32	29.96	200	22	32.54	Discoidal	2	Alternating	Centripedal	Secant	Acute	0	Rectangular	N/A	Slight	Rounded
628	Quartzite	121.37	83.08	62.96	371.6	12	38.69	Discoidal	2	Alternating	Centripedal	Secant	Abrupt	0	Bi-Concial	N/A	Rolled	Rounded
629	Quartzite	146.9	121.28	86.57	1462	10	78.53	Prepared	2	Hierarchical	Orthogonal	Parallel	Abrupt	11-30%	Rectangular	N/A	None	Fresh
642	Quartzite	109.56	83.54	62.32	680.6	1	34.35	Unifacial	1	N/A	Lineal	Secant	Abrupt	91-99%	Rectangular	Ellipsoidal	Slight	Rounded
643	Sandstone	154.11	102.76	75.55	1374	3	70.79	Unifacial	1	N/A	Lineal	Perpendicular	Abrupt	91-99%	Rectangular	Ellipsoidal	Heavy	Rounded
644	Quartzite	115.65	85.91	71.01	990.9	1	48.75	Unifacial	1	N/A	Lineal	Perpendicular	Abrupt	91-99%	Rectangular	Ellipsoidal	Heavy	Rounded
645	Quartzite	73.5	43.02	42.56	211.5	5	53.46	Multifacial	3	N/A	Lineal	Perpendicular	Abrupt	71-90%	Rectangular	Ellipsoidal	Rolled	Rounded
647	Quartzite	65.9	55.92	32.78	116.7	16	43.55	Discoidal	2	Alternating	Centripedal	Secant	Acute	0	Rectangular	N/A	None	Fresh
648	Quartzite	106.98	81.02	43.3	348.9	7	53.71	Bifacial	2	Continuous	Centripedal	Secant	Acute	31-50%	Conical	N/A	Slight	Rounded
649	Quartzite	71.64	40.84	29.65	74.6	14	34.53	Discoidal	2	Alternating	Centripedal	Secant	Abrupt	0-10%	Bi-Concial	N/A	None	Fresh
664	Quartzite	86.52	68.18	53.43	333	6	56.6	Bifacial	2	Continuous	Subradial	Perpendicular	Abrupt	31-50%	Conical	Ellipsoidal	None	Fresh
665	Quartzite	92.82	83.44	49.84	430	8	48.19	Bifacial	2	Alternate	Subradial	Secant	Acute	31-50%	Rectangular	Tabular	Heavy	Rounded
688	Quartzite	126.91	96.07	36.03	491.3	7	68.35	Bifacial	2	Alternate	Subradial	Secant	Acute	0	Rectangular	N/A	Rolled	Rounded
689	Quartzite	153.1	131.62	67.5	1107	23	98.17	Prepared	2	Hierarchical	Centripedal	Secant	Acute	0-10%	Conical	N/A	None	Fresh
690	Quartzite	105.9	91.17	42.7	363.6	14	62.31	Prepared	2	Hierarchical	Centripedal	Parallel	Abrupt	0-10%	Rectangular	N/A	None	Fresh
691	Quartzite	98.24	65.22	47.97	282.2	11	59.69	Discoidal	2	Alternate	Centripedal	Secant	Abrupt	0	Conical	N/A	None	Fresh
692	Quartzite	80.27	60.7	34.52	142.4	9	26.03	Unifacial	1	N/A	Centripedal	Perpendicular	Acute	0-10%	Conical	N/A	None	Fresh
694	Quartzite	98.76	71.05	38.88	319.7	6	34.39	Unifacial	2	N/A	Lineal	Perpendicular	Abrupt	51-70%	Conical	N/A	Heavy	Rounded
695	Quartzite	78.25	63.16	29.26	96.3	6	40.09	Discoidal	2	Alternate	Centripedal	Secant	Acute	0	Bi-Concial	N/A	Slight	Rounded
696	Quartzite	85.22	66.25	33.92	211.1	3	38.02	Bifacial	2	Continuous	Lineal	Secant	Acute	71-90%	Conical	Ellipsoidal	Decay	Rounded
698	Quartzite	93.79	56.04	31.39	132.9	9	33.38	Unifacial	1	N/A	Centripedal	Perpendicular	Abrupt	0	Conical	N/A	None	Fresh
699	Quartzite	103.27	74.23	49.26	430.3	3	42.07	Unifacial		N/A	Longitudinal	Perpendicular	Abrupt	11-30%	Conical	N/A	Rolled	Rounded
734	Quartzite	55.82	41.62	26.59	65	6	24.57	Bifacial	2	Continuous	Centripedal	Secant	Abrupt	0	Rectangular	N/A	Slight	Rounded
768	Quartzite	119.76	87.88	49.47	674.3	4	46.62	Bifacial	2	Alternate	Orthogonal	Parallel	Abrupt	31-50%	Rectangular	N/A	Slight	Rounded
769	Quartzite	96.92	79.39	39.55	392.1	8	36.01	Bifacial	2	Alternate	Subradial	Secant	Acute	31-50%	Rectangular	N/A	Rolled	Rounded
770	Quartzite	155.1	112.64	73.34	1120	16	60.84	Discoidal	2	Alternating	Centripedal	Secant	Abrupt	0	Bi-Concial	N/A	Heavy	Rounded
771	Quartzite	118.36	71.62	35.68	366.2	4	63.58	Bifacial	2	Alternate	Lineal	Perpendicular	Abrupt	11-30%	Rectangular	N/A	Slight	Rounded
781	Quartzite	116.15	108.63	47.54	807.2	1	41	Unifacial	1	N/A	Lineal	Perpendicular	Abrupt	91-99%	Rectangular	Tabular	None	Fresh
790	Quartzite	80.26	74.97	41.35	276	12	41.82	Discoidal	2	Alternate	Centripedal	Secant	Acute	11-30%	Bi-Concial	N/A	None	Fresh
791	Quartzite	128.85	118.32	78.35	984	10	68.77	Bifacial	2	Continuous	Subradial	Perpendicular	Abrupt	31-50%	Conical	N/A	None	Fresh
792	Quartzite	119.47	111.41	53.32	669.7	6	77.59	Bifacial	2	Alternate	Subradial	Secant	Acute	51-70%	Bi-Concial	N/A	None	Fresh
793	Quartzite	125.84	108.1	76.27	1040	6	60.63	Unifacial	1	N/A	Subradial	Perpendicular	Abrupt	71-90%	Rectangular	N/A	None	Fresh
816	Quartzite	114.26	72.54	43.78	510.3	1	29	Unifacial	1	N/A	Lineal	Perpendicular	Acute	91-99%	Conical	Tabular	Heavy	Rounded
825	Quartzite	45.97	42.82	24.32	44	10	19.9	Prepared	2	Continuous	Orthogonal	Parallel	Abrupt	0	Conical	N/A	Heavy	Rounded
836	Quartzite	89.06	52.46	28.73	178.9	1	30.88	Unifacial	1	N/A	Lineal	Perpendicular	Abrupt	31-50%	Conical	Ellipsoidal	Heavy	Rounded
861	Quartzite	64.13	57.2	36.9	151	13	32.52	Discoidal	2	Alternate	Centripedal	Secant	Abrupt	0-10%	Bi-Concial	N/A	Slight	Rounded
862	Quartzite	154.11	133.16	62.2	1593	2	68.09	Unifacial	1	N/A	Lineal	Perpendicular	Acute	91-99%	Conical	Tabular	Heavy	Rounded
873	Quartzite	114.53	117.34	73.01	973.3	9	68.19	Unifacial	1	N/A	Subradial	Secant	Abrupt	51-70%	Conical	N/A	None	Fresh
874	Quartzite	110.52	83.18	31.14	330	8	39.76	Bifacial	2	Alternate	Lineal	Secant	Acute	0	Rectangular	N/A	Heavy	Rounded
875	Quartzite	115.93	75.57	53.75	480.9	3	39.22	Unifacial	1	N/A	Subradial	Perpendicular	Abrupt	51-70%	Rectangular	N/A	Heavy	Rounded
878	Quartzite	94.57	56.45	19.08	171.8	1	23.14	Unifacial	1	N/A	Lineal	Perpendicular	Acute	51-70%	Rectangular	N/A	Heavy	Rounded
893	Quartzite	104.82	65.42	47.8	415.2	5	66.76	Bifacial	2	Alternate	Longitudinal	Perpendicular	Acute	51-70%	Rectangular	Ellipsoidal	Heavy	Rounded
900	Quartzite	150.81	143.44	55.54	1001.3	6	64.12	Unifacial	1	N/A	Centripedal	Perpendicular	Acute	51-70%	Conical	Round	Slight	Rounded
901	Quartzite	96.03	85.65	29.93	209.9	3	42.62	Unifacial	1	N/A	Centripedal	Secant	Acute	31-50%	Conical	N/A	None	Fresh
902	Quartzite	65.44	50.37	27.99	78.1	8	56.99	Discoidal	2	Alternate	Centripedal	Secant	Acute	0	Bi-Concial	N/A	Slight	Rounded
911	Quartzite	139.55	103.07	60.01	804.6	20	73.26	Discoidal	2	Alternating	Centripedal	Secant	Acute	0	Bi-Concial	N/A	None	Fresh
913	Quartzite	94.55	87.59	35.81	292	15	70.02	Discoidal	2	Alternating	Centripedal	Secant	Acute	0	Bi-Concial	N/A	Rolled	Rounded
914	Quartzite	125.89	100.22	61.44	877.4	15	68.41	Discoidal	2	Alternate	Centripedal	Secant	Abrupt	0	Bi-Concial	N/A	Slight	Rounded
915	Quartzite	88.32	67.51	52.16	274.6	3	38.47	Unifacial	1	N/A	Lineal	Perpendicular	Abrupt	71-90%	Rectangular	N/A	None	Fresh
916	Quartzite	88.06	67.55	58.55	323.1	1	28.93	Unifacial	1	N/A	Lineal	Secant	Acute	31-50%	Asymmetrical	N/A	Rolled	Rounded
917	Quartzite	74.27	60.69	37.23	197.1	6	41.57	Bifacial	2	Continuous	Subradial	Secant	Abrupt	31-50%	Conical	N/A	Rolled	Rounded
919	Quartzite	107.98	73.77	42.35	256.4	4	48.36	Bifacial	2	Hierarchical	Orthogonal	Parallel	Acute	51-70%	Conical	N/A	Slight	Rounded
920	Quartzite	122.92	89.9	56.98	577.6	11	44.74	Bifacial	2	Continuous	Subradial	Secant	Acute	11-30%	Bi-Concial	N/A	Heavy	Rounded
921	Quartzite	87.77	69.73	38.71	202.6	16	38.22	Discoidal	2	Continuous	Centripedal	Secant	Acute	0-10%	Bi-Concial	N/A	Rolled	Rounded
922	Quartzite	58.3	47.43	32.15	87.1	7	42.92	Bifacial	2	Continuous	Lineal	Secant	Abrupt	0-10%	Conical	N/A	Slight	Rounded
924	Quartzite	87.75	73.03	55.93	356.6	8	62.9	Bifacial	2	Alternate	Subradial	Secant	Abrupt	31-50%	Rectangular	N/A	Rolled	Rounded
925	Quartzite	40.36	34.06	25.86	27.5	1	31.24	Unifacial	1	N/A	Lineal	Perpendicular	Abrupt	11-30%	Triangular	N/A	Rolled	Rounded
941	Quartzite	78.19	48.64	31.26	78.1	6	30.47	Bifacial	2	Alternate	Subradial	Secant	Acute	0	Asymmetrical	N/A	Rolled	Rounded
952	Quartzite	61.22	58.93	37.55	158.6	1	48.54	Unifacial	1	N/A	Longitudinal	Perpendicular	Abrupt	71-90%	Rectangular	N/A	Slight	Rounded
956	Quartzite	78.79	61.36	47.26	213.3	13	48.29	Discoidal	2	Alternate	Centripedal	Secant	Abrupt	0-10%	Conical	N/A	Rolled	Rounded
957	Quartzite	149.04	113.67	69.84	1089	3	68.14	Unifacial	2	N/A	Subradial	Secant	Acute	51-70%	Asymmetrical	N/A	Rolled	Rounded
971	Quartzite	60.75	46.11	27.66	79.2	6	22.41	Bifacial	2	Alternate	Subradial	Secant	Abrupt	11-30%	Triangular	N/A	Slight	Rounded
972	Quartzite	111.11	92.3	39.94	327.2	11	38.52	Discoidal	2	Alternate	Centripedal	Secant	Acute	0	Conical	N/A	Slight	Rounded
983	Quartzite	138.06	118.37	76.41	1245	10	49.57	Bifacial	2	Alternate	Centripedal	Secant	Abrupt	11-30%	Bi-Concial	N/A	Heavy	Rounded
992	Quartzite	59.16	48.9	31.56	87.2	5	41.68	Bifacial	2	Continuous	Lineal	Perpendicular	Abrupt	11-30%	Asymmetrical	N/A	Slight	Rounded
996	Quartzite	90.84	67.64	27.37	221.5	5	64.76	Multifacial	4	N/A	Subradial	Perpendicular	Abrupt	11-30%	Rectangular	N/A	Rolled	Rounded
1004	Quartzite	48.25	40.51	16.53	32.2	3	31.59	Unifacial	1	N/A	Centripedal	Secant	Acute	31-50%	Conical	N/A	Heavy	Rounded
1019	Quartzite	75.81	61.87	29.16	134.7	1	63.27	Unifacial	1	N/A	Lineal	Perpendicular	Acute	31-50%	Rectangular	Subangular	Slight	Rounded
1027	Quartzite	99.78	84.18	68.11	685.4	1	64.18	Unifacial	1	N/A	Lineal	Perpendicular	Abrupt	71-90%	Conical	Ellipsoidal	Slight	Rounded
1028	Quartzite	74.04	62.61	39.21	159.3	6	37.4	Bifacial	2	Continuous	Lineal	Secant	Abrupt	11-30%	Bi-Concial	N/A	Rolled	Rounded
1029	Quartzite	59.14	50.31	35.28	102.9	11	33.38	Bifacial	2	Alternate	Lineal	Secant	Acute	11-30%	Rectangular	N/A	None	Fresh
1030	Quartzite	54.36	55.51	39.85	117.7	4	32.16	Bifacial	2	Alternating	Subradial	Secant	Abrupt	11-30%	Bi-Concial	N/A	Rolled	Rounded
1045	Quartzite	91.36	66.5	37.91	194.8	8	37.54	Bifacial	2	Alternate	Subradial	Secant	Acute	0	Bi-Concial	N/A	Rolled	Rounded
1053	Quartzite	62.79	48.11	37.98	109.3	1	36.92	Unifacial	1	N/A	Lineal	Perpendicular	Abrupt	71-90%	Rectangular	N/A	Rolled	Rounded
1065	Quartzite	112.32	68.53	37.71	230.1	8	55.97	Discoidal	2	Continuous	Centripedal	Secant	Acute	11-30%	Bi-Concial	N/A	Slight	Rounded
1066	Quartzite	85.92	66.51	55.57	315.7	5	67.77	Unifacial	1	N/A	Subradial	Perpendicular	Abrupt	31-50%	Conical	N/A	Rolled	Rounded
1074	Quartzite	100.98	46.25	45.64	304.4	1	44.45	Unifacial	1	N/A	Lineal	Perpendicular	Abrupt	51-70%	Rectangular	N/A	Slight	Rounded
1075	Quartzite	55.14	34.29	16.18	24.9	1	25.52	Unifacial	1	N/A	Centripedal	Secant	Acute	0	Conical	N/A	Slight	Rounded
1089	Quartzite	59.35	44.28	15.63	36.9	7	31.62	Bifacial	2	Alternate	Subradial	Secant	Acute	0	Asymmetrical	N/A	None	Fresh
1099	Quartzite	102.13	71.11	30.26	210.9	10	45.59	Discoidal	2	Alternate	Centripedal	Secant	Acute	0	Asymmetrical	N/A	Slight	Rounded
1113	Quartzite	111.1	96.79	60.08	518	9	74.83	Bifacial	2	Alternate	Subradial	Secant	Abrupt	11-30%	Asymmetrical	N/A	Heavy	Rounded
1114	Quartzite	77.06	54.56	31.44	131.7	4	34.07	Bifacial	2	Alternate	Opposed	Secant	Abrupt	0-10%	Asymmetrical	N/A	Rolled	Rounded
1125	Horfels?	69.67	58.4	52.75	215.4	13	44.08	Bifacial	2	Alternate	Lineal	Secant	Abrupt	11-30%	Conical	N/A	None	Fresh
1126	Quartzite	56.22	55.34	46.86	156.1	5	31.3	Multifacial	3	Alternate	Opposed	Perpendicular	Abrupt	0-10%	Bi-Concial	N/A	Rolled	Rounded
1135	Quartzite	49.91	36.17	26.39	39.7	6	18.87	Bifacial	2	Continuous	Opposed	Secant	Acute	11-30%	Rectangular	N/A	Heavy	Rounded
1136	Quartzite	62.65	47.17	38.39	98.6	14	21.68	Discoidal	2	Alternate	Centripedal	Secant	Acute	0	Bi-Concial	N/A	Heavy	Rounded
1154	Quartzite	80.87	64.71	60.13	478.1	5	56.39	Bifacial	2	Alternate	Lineal	Perpendicular	Abrupt	71-90%	Rectangular	N/A	Rolled	Rounded
1162	Quartzite	59.06	59.53	40.76	123.1	9	37.61	Bifacial	2	Alternate	Subradial	Secant	Abrupt	11-30%	Bi-Concial	N/A	Rolled	Rounded
1163	Quartzite	64.94	63.26	34.47	158.4	5	22.3	Bifacial	2	Alternate	Subradial	Secant	Acute	31-50%	Bi-Concial	N/A	Slight	Rounded
1164	Quartz	61.49	49.24	31.76	87.2	5	30.22	Multifacial	3	N/A	Lineal	Perpendicular	Abrupt	0	Rectangular	N/A	Rolled	Rounded
1165	Quartzite	72.62	47.13	28.53	111.3	7	43.33	Bifacial	2	Alternate	Centripedal	Secant	Abrupt	11-30%	Asymmetrical	N/A	Rolled	Rounded
1166	Quartzite	83.47	82.25	55.75	429.7	2	72.53	Unifacial	1	N/A	Longitudinal	Perpendicular	Abrupt	51-70%	Rectangular	N/A	Rolled	Rounded
1167	Quartzite	98.11	82.16	48.11	243.6	1	74.42	Fragment	1	N/A	Lineal	Secant	Abrupt	0	N/A	N/A	Slight	Rounded
1168	Quartzite	69.98	62.29	42.5	176.5	11	47.3	Multifacial	3	N/A	Lineal	Perpendicular	Abrupt	0	Asymmetrical	N/A	Rolled	Rounded
1169	Quartzite	141.76	99.55	27.52	4.907	5	29.58	Bifacial	2	Alternating	Lineal	Secant	Acute	91-99%	Rectangular	N/A	Rolled	Rounded
1170	Quartzite	49.72	41.18	20.25	43.1	2	18.41	Unifacial	1	N/A	Lineal	Perpendicular	Acute	71-90%	Conical	N/A	Rolled	Rounded
1184	Quartzite	57.85	60	46.04	127.9	6	44.38	Multifacial	4	N/A	Lineal	Perpendicular	Abrupt	0	Rectangular	N/A	Rolled	Rounded
1185	Sandstone	110.25	85.13	53.72	461.9	10	44.78	Discoidal	2	Alternate	Centripedal	Secant	Acute	11-30%	Bi-Concial	N/A	Slight	Rounded
1186	Quartzite	71.09	49.69	28.19	139.7	8	32.63	Bifacial	2	Continuous	Orthogonal	Perpendicular	Abrupt	31-50%	Bi-Concial	N/A	Rolled	Rounded
1187	Quartzite	45.42	33.41	29.04	33.4	5	40.49	Multifacial	3	N/A	Lineal	Secant	Abrupt	0	Asymmetrical	N/A	Rolled	Rounded
1188	Quartzite	136.28	70.84	44.84	483.4	5	50.02	Unifacial	1	N/A	Longitudinal	Secant	Acute	71-90%	Conical	N/A	Slight	Rounded
1194	Quartzite	98.55	70.7	59.21	426.1	9	45.24	Discoidal	2	Alternate	Centripedal	Secant	Abrupt	11-30%	Bi-Concial	N/A	Slight	Rounded
1195	Quartzite	124.86	98.86	56.24	786.4	1	59.58	Unifacial	1	N/A	Lineal	Perpendicular	Abrupt	71-90%	Rectangular	N/A	Heavy	Rounded
1196	Quartzite	109.51	79.46	47.46	456.8	4	41.95	Unifacial	1	N/A	Lineal	Perpendicular	Abrupt	71-90%	Conical	N/A	Heavy	Rounded
1202	Quartzite	112.45	89.07	45.98	542.9	6	34.69	Bifacial	2	Alternate	Lineal	Secant	Abrupt	71-90%	Asymmetrical	N/A	Slight	Rounded
1203	Quartzite	53.95	41.12	28.12	47.8	4	31.06	Prepared	2	Hierarchical	Orthogonal	Parallel	Abrupt	11-30%	Conical	N/A	Heavy	Rounded
1215	Quartzite	71.38	44.36	20.28	65.3	5	19.58	Bifacial	2	Alternate	Lineal	Secant	Abrupt	0-10%	Asymmetrical	N/A	Heavy	Rounded
1216	Quartzite	99.49	91.3	35.23	352.1	3	30.14	Unifacial	1	N/A	Lineal	Perpendicular	Abrupt	11-30%	Conical	N/A	Heavy	Rounded
1234	Quartzite	113.17	71.25	46.21	402.5	7	44.41	Bifacial	2	Continuous	Orthogonal	Perpendicular	Abrupt	0-10%	Rectangular	N/A	Slight	Rounded
1236	Quartzite	118.41	68.05	49.7	457.6	2	45.88	Unifacial	1	N/A	Lineal	Secant	Abrupt	71-90%	Rectangular	N/A	Heavy	Rounded
1237	Quartzite	123.81	114.61	63.89	964.2	9	74.93	Bifacial	2	Alternating	Subradial	Secant	Abrupt	11-30%	Bi-Concial	N/A	Rolled	Rounded
1238	Quartzite	104.5	92.06	40.77	464	3	44.79	Unifacial	1	N/A	Lineal	Perpendicular	Acute	51-70%	Conical	Tabular	Heavy	Rounded
1239	Quartzite	98.68	71.35	73.01	611	9	60.5	Bifacial	2	Continuous	Lineal	Perpendicular	Abrupt	51-70%	Asymmetrical	N/A	None	Fresh
1240	Quartzite	117.87	82.78	45.86	352.9	4	51.62	Unifacial	1	N/A	Longitudinal	Secant	Acute	31-50%	Conical	N/A	Rolled	Rounded
1241	Quartzite	67.08	57.51	31.78	126.5	8	23.59	Bifacial	2	Alternating	Lineal	Secant	Abrupt	11-30%	Bi-Concial	N/A	Heavy	Rounded
1242	Quartzite	146.39	87.8	56	727.8	15	57.82	Discoidal	2	Alternate	Lineal	Secant	Abrupt	11-30%	Bi-Concial	N/A	Heavy	Rounded
1243	Quartzite	70.13	51.4	49.3	15.8	8	34.51	Multifacial	3	N/A	Lineal	Perpendicular	Abrupt	0	Asymmetrical	N/A	Rolled	Rounded
1244	Quartzite	57.17	53.3	37.96	126.7	3	50.8	Bifacial	2	Continuous	Longitudinal	Perpendicular	Abrupt	0-10%	Asymmetrical	N/A	Rolled	Rounded
1245	Quartzite	70	63.58	35.73	127.1	10	39.65	Discoidal	2	Alternating	Centripedal	Secant	Acute	0	Bi-Concial	N/A	Rolled	Rounded
1261	Quartzite	50.21	48.32	34.1	68.3	5	40.95	Multifacial	3	Continuous	Orthogonal	Parallel	Abrupt	0-10%	Asymmetrical	N/A	None	Fresh
1280	Quartzite	77.29	68.08	29.13	141.7	9	43.78	Prepared	2	Hierarchical	Orthogonal	Parallel	Acute	0	Conical	N/A	None	Fresh
1281	Quartzite	118.33	81.04	46.29	434.9	13	32.04	Discoidal	2	Alternating	Centripedal	Secant	Abrupt	0-10%	Bi-Concial	N/A	Rolled	Rounded
1282	Quartzite	58.88	52.72	33.66	86.3	6	26.79	Bifacial	2	Continuous	Centripedal	Secant	Abrupt	11-30%	Bi-Concial	N/A	None	Fresh
1283	Quartzite	127.16	104.67	57.42	736.3	7	37.97	Bifacial	2	Alternate	Subradial	Secant	Acute	11-30%	Asymmetrical	N/A	Rolled	Rounded
1284	Quartzite	69.86	67.1	29.54	100.9	10	31.21	Discoidal	2	Continuous	Centripedal	Secant	Acute	0-10%	Bi-Concial	N/A	Slight	Rounded
1358	Quartzite	128.61	93.14	73.55	915.2	2	55.36	Unifacial	1	N/A	Lineal	Perpendicular	Abrupt	31-50%	Asymmetrical	Tabular	Rolled	Rounded
1359	Quartzite	88.54	76.46	45.48	357.4	5	32.62	Bifacial	2	Alternate	Lineal	Perpendicular	Abrupt	51-70%	Asymmetrical	Tabular	Rolled	Rounded
1360	Quartzite	102.71	84.26	52.36	635.1	3	47.9	Unifacial	1	N/A	Lineal	Perpendicular	Abrupt	51-70%	Triangular	Tabular	Rolled	Rounded
1513	Quartzite	96.86	80.06	48.86	294.6	18	41.97	Discoidal	2	Continuous	Centripedal	Secant	Acute	0	Bi-Concial	N/A	None	Fresh
1514	Quartzite	85.42	75.7	58.13	341.7	17	50.27	Discoidal	2	Alternate	Centripedal	Secant	Abrupt	0	Bi-Concial	N/A	Slight	Rounded
1515	Quartzite	88.49	70.68	69.8	286.5	2	63.51	Unifacial	1	N/A	Lineal	Perpendicular	Abrupt	71-90%	Asymmetrical	Subangular	None	Fresh
1518	Quartzite	71.34	63.57	31.82	157.9	14	43.08	Discoidal	2	Continuous	Orthogonal	Perpendicular	Abrupt	0-10%	Asymmetrical	N/A	None	Fresh
1519	Quartzite	75.23	68.59	44.35	239.7	12	25.06	Bifacial	2	Continuous	Lineal	Perpendicular	Abrupt	31-50%	Conical	N/A	None	Fresh
1520	Quartzite	93.57	63.05	40.22	253.9	3	27.9	Bifacial	2	Continuous	Lineal	Secant	Acute	31-50%	Conical	N/A	None	Fresh
1521	Quartzite	128.79	79.71	48.46	446.4	8	55.23	Bifacial	2	Alternate	Centripedal	Secant	Acute	31-50%	Conical	N/A	Slight	Fresh
1522	Quartzite	124.9	76.91	34.76	535.5	5	36.86	Bifacial	2	Alternating	Lineal	Secant	Abrupt	71-90%	Rectangular	Tabular	Slight	Fresh
1557	Quartzite	67.09	57.47	26.77	96.6	1	30	Unifacial	1	N/A	Lineal	Abrupt	Abrupt	21-40%	Asymmetrical	N/A	Fresh	Sharp
1558	Quartzite	61.68	58.34	44.79	162.8	3	36.99	Unifacial	1	N/A	Lineal	Abrupt	Abrupt	41-60%	Asymmetrical	Subangular	Slight	Slighty Rounded
1560	Quartzite	80.89	75.66	63.64	384.1	5	52.91	Unifacial	1	N/A	Lineal	Abrupt	Abrupt	61-80%	Asymmetrical	Subangular	Slight	Slighty Rounded
1568	Quartzite	64.17	57.53	30.16	96	13	27.87	Discoidal	1	Alternate	Centripedal	Secant	Acute	0	Bi-Concial	N/A	Slight	Slighty Rounded
1569	Quartzite	44.28	36.92	23.06	36	10	24.62	Discoidal	1	Alternate	Centripedal	Abrupt	Acute	0	Bi-Concial	N/A	Slight	Sharp
1572	Quartzite	176.25	143.1	63.62	1707	9	54.94	Bifacial	2	Continuous	Lineal	Abrupt	Abrupt	21-40%	Asymmetrical	Subangular	Chemical	Slighty Rounded
1573	Quartzite	78.89	62.72	56.1	248.1	1	65.75	Unifacial	1	N/A	Lineal	Abrupt	Abrupt	61-80%	Asymmetrical	Subangular	Fresh	Sharp
1574	Quartzite	81.29	69.36	33.94	190.8	7	24.29	Unifacial	2	N/A	Lineal	Abrupt	Abrupt	41-60%	Asymmetrical	Subangular	Fresh	Sharp
1577	Quartzite	65.41	49.46	29.04	73.1	0	0	Unifacial	1	N/A	Lineal	Abrupt	Abrupt	1-20%	Asymmetrical	Subangular	Slight	Slighty Rounded
1581	Quartzite	135.23	104.6	46.16	723.7	1	35.12	Unifacial	1	N/A	Lineal	Abrupt	Abrupt	41-60%	Asymmetrical	Subangular	Slight	Slighty Rounded
1582	Quartzite	68.25	59.67	45.07	162	13	28.59	Discoidal	2	Alternate	Centripedal	Secant	Acute	0	Bi-Concial	N/A	Heavy	Rounded
1583	Quartzite	82.65	56.53	31.87	127.4	2	25.06	Unifacial	1	N/A	Lineal	Abrupt	Abrupt	21-40%	Asymmetrical	Subangular	Slight	Slighty Rounded

## Sheet: S2.7 LCT metrics
AS #	TYPE	RAW MATERIAL	LENGTH (mm)	TIP LENGTH (mm)	BASE LENGTH (mm)	WIDTH (mm)	TIP WIDTH (mm)	MID WIDTH (mm)	BASE WIDTH (mm)	THICKNESS (mm)	TIP THICK (mm)	MID THICK (mm)	BASE THICK (mm)	MASS (g)	AREA (sq. mm)	VOLUME (cubic mm)	SCAR #	BLANK	LF REDUCTION	CORTEX %	WEATHERING	EDGE CONDITION	EDGE TYPE
7	Cleaver	Quartzite	202.29	98.01	104.28	86.81	69.27	83.47	74.6	64.11	32.71	46.39	44.99	951.5	43103.9	359292	6	Large Flake	Slab	11-30%	None	Fresh	Plain
33	Cleaver	Quartzite	297.93	197.95	99.98	146.44	127.2	130.31	18.9	72.75	40.32	66.84	55.19	2512	73681.4	946603	23	Large Flake	Entame	11-30%	None	Fresh	Plain
34	Handaxe	Quartzite	210.04	116.91	93.13	106.48	78.64	94.21	103.67	59.22	37.92	44.88	49.7	1157	43385.8	437140	12	Cobble	N/A	0-10%	None	Fresh	Plain
69	Handaxe	Quartzite	170.49	107.28	63.21	99.36	83.65	93.99	73.76	40.65	30.34	45.55	37.99	693.8	43365.9	437140	17	Large Flake	Side Struck	11-30%	Heavy	Rounded	Retouched
70	Handaxe	Quartzite	160.88	84.69	76.19	113.57	89.67	90.6	89.63	70.37	22.7	61.13	65.59	980.5	31947.3	368749	8	Cobble	N/A	31-50%	None	Fresh	Plain
71	Handaxe	Quartzite	171.04	108.61	62.43	82.97	62.56	76.22	78.58	57.56	35.05	52.86	45.67	728.2	28558.1	274570	26	Large Flake	Split Cobble	11-30%	None	Fresh	Plain
110	Handaxe	Quartzite	130.5	74.03	56.47	80.27	71.59	79.49	62.56	43.46	28.78	40	40.15	445.6	20500.1	168643	18	Large Flake	Side Struck	0-10%	Rolled	Rounded	Plain
111	Roughout	Quartzite	125.6	72.17	53.43	92.77	66.05	86.63	88	53.19	18.98	48.11	80.48	623	22182	234861	7	Cobble	N/A	31-50%	Rolled	Rounded	Plain
113	Cleaver	Quartzite	108.42	61.51	46.91	86.77	82.55	84.77	77.63	51.25	26.28	52.17	42.32	427.5	19691.4	161724	10	Cobble	N/A	0-10%	Rolled	Rounded	Damaged
166	Handaxe	Quartzite	165.09	106.16	58.93	95.95	77.93	92.86	81.29	62.7	40.68	57.69	60.55	988.5	33032.8	373308	8	Cobble	N/A	31-50%	Rolled	Rounded	Plain
170	Roughout	Quartzite	162.32	108.75	53.57	111.7	78.45	91.06	75.35	57.53	42.98	52.64	48.81	907.6	30165.3	343782	7	Cobble	N/A	0-10%	Slight	Rounded	Plain
171	Roughout	Sandstone	192.52	118.61	73.91	110.58	90.71	103.45	106.05	68.94	28.42	58.91	40.3	1151	41350	440487	5	Cobble	N/A	0	Decay	Rounded	Plain
183	Handaxe	Quartzite	169.05	94.17	74.88	93.3	66.14	83.9	82.34	49.49	39.77	44.74	41.66	714.4	28553.4	269848	18	Cobble	N/A	0-10%	None	Fresh	Retouched
185	Handaxe	Quartzite	172.95	110.11	62.84	86.83	65.84	71.31	77.38	67.75	26.47	58.63	58.38	776.5	28618.8	293481	12	Cobble	N/A	11-30%	Rolled	Rounded	Plain
190	Handaxe	Quartzite	115.35	63.53	51.82	99.17	59.25	88.5	91.88	62.47	34.19	50.51	35.63	519.8	21051.8	195903	8	Cobble	N/A	11-30%	None	Fresh	Plain
193	Cleaver	Quartzite	198.78	102.32	96.46	128.87	126.57	127	115.71	60.49	47.25	63.1	48.82	1763	50941.6	662768	6	Large Flake	Side Struck	31-50%	Rolled	Rounded	Retouched
194	Handaxe	Quartzite	163.38	86.97	76.41	99.06	73.58	94.47	95.83	63.64	62.59	49.2	93.18	901.4	31789.2	340072	18	Large Flake	Split Cobble	11-30%	Rolled	Rounded	Plain
195	Cleaver	Sandstone	213.5	114.44	99.06	109.87	105.85	96.2	105.9	73.57	89.85	66.65	101.74	1454	43523.5	551129	10	Cobble	N/A	11-30%	Rolled	Rounded	Plain
196	Handaxe	Quartzite	143.26	N/A	N/A	93.98	N/A	N/A	91.79	57.45	N/A	N/A	N/A	863.9	N/A	N/A	20	Indet.	N/A	0-10%	Rolled	Rounded	Plain
197	Handaxe	Quartzite	156.04	108.5	47.54	73.43	54.61	57.97	72.72	43.93	24.81	45.73	40.24	572	23561.4	216443	21	Cobble	N/A	11-30%	None	Fresh	Plain
198	Roughout	Quartzite	189.2	109.07	80.13	111.59	100.34	107.67	116.25	77.43	96.5	72.28	113.36	1782	47984.6	673350	12	Cobble	N/A	11-30%	None	Fresh	Plain
199	Roughout	Quartzite	153.6	82.27	71.33	108.35	66.13	95.34	105.52	51.13	39.27	45.5	53.74	1100	27320.6	453387	6	Cobble	Side Struck	11-30%	Heavy	Rounded	Plain
222	Roughout	Quartzite	203.06	92.51	110.55	102.54	88.76	101.21	92.93	70.93	39.25	59.94	52.42	1394	42422.8	527888	12	Cobble	N/A	11-30%	Rolled	Rounded	Plain
321	Cleaver	Quartzite	250.65	147.54	103.11	121.54	98.41	105.07	120.53	55.57	32.05	61.79	54.77	1809	54928.5	679213	26	Large Flake	Entame	11-30%	None	Fresh	Retouched
322	Roughout	Quartzite	212.5	79.9	132.6	100.08	68.9	91.14	96.23	63.56	36.87	61.49	54.78	1260	41880.7	473998	11	Large Flake	Entame	0-10%	None	Fresh	Plain
374	Handaxe	Quartzite	142.48	101.97	40.51	88.54	57.23	75.71	82.1	54.6	25.39	52.64	44.17	592.7	23866	223140	12	Large Flake	Split Cobble	11-30%	Rolled	Rounded	Use-wear?
384	Handaxe	Quartzite	137.78	85.34	52.44	73.11	60.22	70.05	64.68	61.19	24.36	38.7	56.53	548.9	22432.3	208716	18	Cobble	N/A	0-10%	None	Fresh	Plain
385	Handaxe	Quartzite	152.9	105.1	47.8	86.21	70.87	76.01	84.27	62.48	32.79	47.99	51.29	699.9	27007.9	262746	16	Cobble	N/A	31-50%	None	Fresh	Plain
386	Roughout	Quartzite	190.52	95.7	94.82	125.69	98.04	121.85	98.84	62.11	35.9	51.32	43.13	1366.5	42898.1	488654	18	Cobble	N/A	71-90%	None	Fresh	Plain
387	Roughout	Quartzite	188.3	104.4	83.9	105.96	89.18	100.34	92.46	80.3	59.59	69.15	60.7	1431.5	42071.5	541506	17	Cobble	N/A	31-50%	Heavy	Rounded	Plain
404	Cleaver	Quartzite	137.09	91.33	45.76	81.33	71.34	75.52	79.04	51.88	27.28	42.18	33.12	492.9	22212.7	186330	11	Indet.	N/A	11-30%	None	Fresh	Plain
405	Cleaver	Quartzite	110.51	76.04	34.47	75.38	64.32	73.92	72.29	59.41	60.84	45.11	72.2	425.4	18668.1	161162	15	Large Flake	Split Cobble	11-30%	None	Fresh	Plain
407	Handaxe	Quartzite	142.91	92.04	50.87	88.74	62.46	75.65	77.9	62.52	31.36	57.51	46.46	595.7	23823.4	222882	11	Cobble	N/A	0-10%	None	Fresh	Plain
410	Handaxe	Quartzite	153.04	104.16	48.88	93.97	80.53	88.33	88.9	52	41.51	50.63	45.46	783.8	28103.1	298401	9	Cobble	N/A	51-70%	None	Fresh	Plain
411	Handaxe	Quartzite	164.86	97.3	67.56	91.96	62	87.52	74.52	56.63	34.06	54.27	39.87	666.6	27187.8	249761	19	Cobble	N/A	0-10%	None	Fresh	Plain
425	Handaxe	Quartzite	240.48	170.7	69.78	127.87	100.31	107.57	119.61	58.31	48.28	58.33	38.89	1746.5	53083	661598	18	Cobble	N/A	31-50%	Slight	Rounded	Plain
429	Cleaver	Quartzite	192.24	91.5	100.74	102.29	94.18	94.65	88.98	49.01	36.64	46.61	33.4	1037	38372.3	392059	13	Large Flake	Side Struck	0	Rolled	Rounded	Plain
430	Cleaver	Sandstone	228.73	90.84	137.89	119.08	110.38	109.42	92.92	73.28	36	66.44	63.29	1724.5	52742.1	651341	21	Indet.	N/A	0	Slight	Rounded	Plain
433	Handaxe	Quartzite	120.26	N/A	N/A	83.13	55.16	N/A	72.62	44.38	30.71	N/A	36.72	431.9	N/A	N/A	13	N/A	N/A	0	Slight	Rounded	Plain
434	Roughout	Quartzite	172.34	103.65	68.69	110.4	100.02	106.35	102.45	62.13	40.48	54.51	57.52	1343	39153.4	514405	14	Cobble	N/A	31-50%	Slight	Rounded	Use-wear?
438	Handaxe	Quartzite	133.69	92.76	40.93	92.28	70.33	90.37	87.63	60.39	27.79	37.84	54.38	573	24590.9	235277	17	Cobble	N/A	11-30%	Slight	Rounded	Plain
439	Cleaver	Quartzite	198.21	121.4	76.81	125.32	77.98	111.19	117.26	55.44	65.38	50.77	117.86	1473	47858.2	557345	19	Large Flake	Side Struck	0-10%	Slight	Rounded	Plain
476	Cleaver	Quartzite	206.37	78.94	127.43	97.58	85.21	84.93	74.21	79.77	43.37	56.77	63.56	1446	44163.7	547824	11	Cobble	N/A	51-70%	None	Fresh	Plain
517	Handaxe	Quartzite	166.68	110.9	55.78	91.87	62.37	65.96	90.37	40.45	28.62	43.38	37.92	603	26656.9	227100	19	Large Flake	Side Struck	0-10%	None	Fresh	Retouched
518	Handaxe	Quartzite	143.49	86.9	56.59	87.39	57.03	80.56	81.32	63.49	26.45	41.12	42.06	599.9	23779.5	226638	20	Large Flake	Split Cobble	0-10%	Rolled	Rounded	Plain
519	Roughout	Quartzite	182.07	88.4	93.67	101.41	97.46	96.02	88.38	71.48	40.86	64.46	64.87	1367	41405.7	517141	17	Cobble	N/A	11-30%	Slight	Rounded	Plain
520	Handaxe	Quartzite	154.3	124.3	30	92.59	69.41	77.82	83.87	59.35	33.86	58.04	57.39	852.1	30581.9	322668	21	Cobble	N/A	0-10%	Heavy	Rounded	Plain
521	Handaxe	Quartzite	142.64	94.49	48.15	73.94	54.69	68.79	52.29	58.34	35.6	45.11	32.28	427.3	19862.3	159064	13	Large Flake	Corner Struck	0-10%	None	Fresh	Plain
523	Cleaver	Quartzite	150.8	94.55	56.25	85.62	71.7	80.85	60.97	65.99	21.8	52.8	39.52	683.8	26356.5	257284	18	Indet.	N/A	0	None	Fresh	Plain
563	Roughout	Quartzite	170.75	95	75.75	112.42	84.13	97.12	95.22	58.31	27.13	46.66	49.21	978.6	34790	371110	19	Large Flake	N/A	0	Rolled	Rounded	Plain
564	Handaxe	Quartzite	136.57	96.3	40.27	73.95	44.16	58.22	72.37	55.55	26.21	37.84	46.39	384.1	18538.3	144869	13	Cobble	N/A	0-10%	None	Fresh	Plain
565	Roughout	Quartzite	199.37	117.8	81.57	131.64	101.36	102.84	106.36	46.64	42.78	62.73	59.04	1295	40676.4	514081	9	Large Flake	Entame	31-50%	Rolled	Rounded	Plain
566	Handaxe	Quartzite	163.18	110.1	53.08	99.87	69.12	87.81	99.73	55.35	27.97	50.8	51.38	776.6	29476.5	29476.5	12	Large Flake	Entame	0-10%	None	Fresh	Plain
567	Handaxe	Quartzite	185.62	128.3	57.32	119.31	86.84	99.23	110.38	62.61	40.33	50.06	52.52	1202	39832.8	450920	20	Large Flake	Entame	11-30%	Slight	Rounded	Plain
568	Handaxe	Quartzite	154.7	97.6	57.1	108.44	66.99	74.91	92.06	56.06	32.86	52.42	51.44	799.2	29858.9	301054	13	Cobble	N/A	11-30%	Heavy	Rounded	Plain
569	Handaxe	Quartzite	159.06	122.1	36.96	93.59	73.23	84.87	91.99	56.86	35.1	60.84	52.2	875.3	30165.5	328662	22	Large Flake	Split Cobble	11-30%	Rolled	Rounded	Retouched
570	Handaxe	Quartzite	138.1	97.3	40.8	73.32	63.59	69.09	67.87	37.15	26.59	33.42	30.29	368	18883.2	138738	19	Large Flake	Side Struck	31-50%	Heavy	Rounded	Retouched
571	Handaxe	Quartzite	90.53	57.3	33.23	45.25	33.64	39.72	40.83	35.94	19.27	33.72	24.46	127.7	8450.25	48238	24	Indet.	N/A	0	Slight	Rounded	Plain
572	Cleaver	Quartzite	106.05	68.02	38.03	52.19	43.59	45.38	51.89	38.32	17.52	27.67	38.45	204.3	12272.1	76891.4	15	Indet.	N/A	11-30%	Slight	Rounded	Retouched
573	Handaxe	Quartzite	161.42	115.2	46.22	98.18	69.7	72.25	93.61	52.41	28.98	42.9	50.89	711.1	29118.6	267468	20	Large Flake	Split Cobble	0-10%	Rolled	Rounded	Retouched
574	Handaxe	Quartzite	146.22	88.7	57.52	70.24	53.84	65.08	63.46	53.08	31.13	52.04	39.71	437.2	20158	165860	21	Cobble	N/A	0-10%	Heavy	Rounded	Plain
575	Roughout	Quartzite	213.5	119.8	93.7	114.15	100.45	106.39	95.43	62.98	49.93	60.3	65.85	1833.5	50406.2	687990	16	Indet.	N/A	31-50%	Slight	Rounded	Plain
605	Handaxe	Quartzite	213.61	140.8	72.81	111.5	83.73	91.56	107.48	81.94	41.53	65.99	64.17	1658	48166.9	626329	32	Cobble	N/A	11-30%	Rolled	Rounded	Plain
606	Cleaver	Quartzite	190.61	119.4	71.21	122.59	94.51	109.26	69.52	62.33	33.52	52.63	56.72	1474	47797.5	556493	22	Cobble	N/A	11-30%	Rolled	Rounded	Plain
607	Cleaver	Quartzite	161.77	52.55	109.22	115.9	110.84	106.73	103.3	51.45	35.69	53.72	36.42	1016.5	37982.9	381803	13	Indet.	N/A	0	Rolled	Rounded	Plain
608	Cleaver	Quartzite	141.03	52.21	88.82	95.67	95.23	87.04	75.57	41.73	23.14	25.91	38.22	526.2	25846.3	198038	18	Large Flake	End Struck	0	Rolled	Rounded	Plain
609	Handaxe	Quartzite	170.89	92.7	78.19	89.63	72.09	71.47	84.78	34.97	28.3	38.82	59.83	608.9	27647.8	282244	21	Cobble	N/A	0-10%	None	Fresh	Plain
610	Roughout	Quartzite	134.57	92.8	41.77	74.63	68.41	63.7	75.57	44.49	41.7	60.15	43.66	607.3	23315.7	229492	15	Cobble	N/A	31-50%	None	Fresh	Plain
630	Handaxe	Quartzite	104.08	67.69	36.39	58.65	49.13	54.37	53.17	43.94	39.88	39.39	58.42	253.4	13251.6	96063.5	19	Cobble	N/A	0-10%	None	Fresh	Plain
639	Cleaver	Sandstone	190.32	122.6	67.72	111.18	85.56	95.18	99.57	73.23	58.39	71.03	63.33	1501	44454.6	566501	24	Cobble	N/A	0-10%	Heavy	Rounded	Use-wear?
640	Handaxe	Quartzite	152.52	116.6	35.92	83.45	73.73	77.18	82.5	53.62	28.64	36.57	52.82	654.1	25506.7	247332	13	Cobble	N/A	31-50%	None	Fresh	Plain
641	Roughout	Quartzite	134.47	101.96	32.51	117.61	76.6	N/A	93.69	41.53	32.63	N/A	39.26	762	N/A	N/A	12	Cobble	Entame	31-50%	Rolled	Rounded	Plain
646	Handaxe	Quartzite	114.23	72.51	41.72	78.78	63.45	72.63	69.32	45.75	21.8	44.62	35.53	400	17275.4	150756	18	Large Flake	Corner Struck	11-30%	Rolled	Rounded	Retouched
685	Handaxe	Quartzite	153.32	56.93	96.39	75.62	43.76	72.56	77.35	46.45	29.11	43.84	33.77	544.6	23866.1	205328	16	Indet.	N/A	31-50%	Rolled	Rounded	Use-wear?
686	Handaxe	Quartzite	165.75	59.1	106.65	98.3	55.59	94.17	97.89	55.77	38.78	56.37	49.56	832.5	31515.6	314187	26	Large Flake	Side Struck	0-10%	Rolled	Rounded	Plain
687	Cleaver	Quartzite	133.19	45.05	88.14	90.85	80.15	86.28	84.81	60.48	82.35	55.19	72.1	737.1	28187.4	278010	15	Cobble	N/A	0-10%	None	Fresh	Plain
808	Roughout	Quartzite	169.72	98.56	71.16	91.64	73.48	86.76	82.49	35.14	26.87	31.69	23.67	608.2	28273.9	230520	16	Large Flake	Side Struck	0	Heavy	Rounded	Plain
824	Handaxe	Quartzite	116.05	77.32	38.73	90.49	64.97	71.67	81.88	40.37	21.11	30.75	38.7	383.3	18592.3	144593	9	Large Flake	Entame	11-30%	None	Fresh	Plain
858	Handaxe	Quartzite	203.64	132.86	70.78	110.81	88.66	89.35	97.85	72.75	49.7	69.54	57.46	1240	40407.5	467793	35	Cobble	N/A	0-10%	Slight	Rounded	Retouched
859	Handaxe	Quartzite	204.71	125.03	79.68	106	91.26	93	101.92	67.99	43.06	56.77	67.57	1554	46622.1	594827	27	Cobble	N/A	11-30%	Heavy	Rounded	Plain
860	Roughout	Quartzite	218.9	127.61	91.29	135.61	104.57	114.23	125.36	57.27	39.36	53.89	52.34	1690	52126.4	641165	15	Cobble	N/A	31-50%	None	Fresh	Plain
908	Handaxe	Quartzite	152.78	105.1	47.68	90.11	51.19	70.64	78.35	68.42	34.53	44.57	51.51	669.9	25805.7	258019	11	Cobble	N/A	11-30%	Heavy	Rounded	Plain
909	Cleaver	Quartzite	187.2	100.44	86.76	108.74	89.79	102.87	91.18	43.27	33.27	57.45	40.22	984.5	35921.4	370781	5	Cobble	N/A	51-70%	Rolled	Rounded	Plain
910	Handaxe	Quartzite	122.83	N/A	N/A	78.16	N/A	N/A	75.13	49.21	N/A	N/A	49.47	482.3	N/A	N/A	9	Indet.	N/A	11-30%	Heavy	Rounded	Plain
912	Handaxe	Quartzite	104.46	N/A	N/A	81.84	N/A	N/A	80.88	32.11	N/A	N/A	25.87	306.8	N/A	N/A	12	Indet.	N/A	0-10%	Rolled	Rounded	Plain
954	Handaxe	Quartzite	93.69	63.87	29.82	64.06	41.51	59.58	51.3	39.28	20.9	34.21	28.09	192.7	11002.6	72851.5	16	Indet.	N/A	0	Rolled	Rounded	Plain
955	Handaxe	Quartzite	133.99	85.61	48.38	68.18	47.79	59.67	66.95	44.93	27.96	42.11	39.15	436.5	19460.7	164859	15	Indet.	N/A	11-30%	Rolled	Rounded	Plain
997	Handaxe	Quartzite	113.44	94.82	18.62	90.08	60.82	86.06	74.28	39.32	24.19	34.11	30.44	439.7	19103.8	164978	15	Indet.	N/A	11-30%	Rolled	Rounded	Plain
998	Roughout	Quartzite	80.15	50.96	29.19	52.34	40.17	48.26	44.61	23.96	18.65	24.76	21.79	113.6	8073.66	43401.1	9	Indet.	N/A	11-30%	Heavy	Rounded	Plain
1024	Roughout	Quartzite	198.04	N/A	N/A	145.5	N/A	129.62	N/A	60.94	N/A	60.95	N/A	158.4	48780.9	600268	5	Large Flake	Entame	31-50%	Rolled	Rounded	Plain
1025	Handaxe	Quartzite	165.81	124.7	41.11	98.46	68.14	66.41	95.67	66.62	31.69	47.98	56.36	952.4	33076.1	360335	12	Cobble	N/A	31-50%	Slight	Rounded	Plain
1026	Handaxe	Quartzite	212.38	129.99	82.39	108.15	76.96	95.95	96.19	54.22	30.9	50.99	48.89	1256	42983.8	476983	12	Cobble	N/A	31-50%	Heavy	Rounded	Plain
1043	Handaxe	Quartzite	181.31	114.87	66.44	113.51	79.27	94.74	81.48	54.99	28.31	40.19	48.23	881.5	32831.9	333242	13	Cobble	N/A	11-30%	Heavy	Rounded	Plain
1044	Handaxe	Quartzite	150.09	96.7	53.39	99.87	64.9	67.44	75.97	53.02	34.33	42.21	45.38	683.3	26391.7	258304	7	Large Flake	Side Struck	11-30%	Slight	Rounded	Plain
1073	Pick	Quartzite	149.95	77.64	72.31	90.27	52.49	96.8	78.91	42.3	34.14	46.69	28.49	613.7	25008.6	232164	10	Large Flake	End Struck	0	Slight	Rounded	Plain
1175	Handaxe	Quartzite	159.71	117.68	42.03	89.48	59.71	61.63	82.75	53.39	32.33	42.4	45.12	692.8	17014.2	137150	24	Large Flake	Corner Struck	0-10%	Slight	Rounded	Plain
1189	Handaxe	Quartzite	191.26	140.54	50.72	112.16	86.7	92.4	98.73	69.54	49.91	58.96	52.97	1523	41718.2	578319	6	Cobble	N/A	91-99%	Rolled	Rounded	Plain
1190	Cleaver	Quartzite	182.5	103.15	79.35	105.52	90.54	96.31	81.03	54.46	43.34	63.85	47.21	1024	37540.3	425536	16	Cobble	N/A	11-30%	None	Fresh	Plain
1193	Handaxe	Quartzite	98.4	67.03	31.37	74.41	53.6	59.85	65.69	48.99	27.31	35.22	37.22	288.8	13610.4	109003	10	Cobble	N/A	11-30%	Rolled	Rounded	Plain
1201	Cleaver	Quartzite	150.36	112.16	38.2	108.01	155.02	103.12	102.55	71.98	25.57	49.9	49.91	1196	37135	453191	17	Cobble	N/A	11-30%	Rolled	Rounded	Usewear
1214	Cleaver	Quartzite	135.27	99.05	36.22	91.57	76.9	83.21	86.34	61.29	35.38	55.71	43	790.6	28072.2	298217	25	Indet.	N/A	0-10%	None	Fresh	Plain
1232	Roughout	Quartzite	209.24	108.92	100.32	106.58	93.2	92.78	90.92	66.04	37.28	64.81	64.49	1383	41583.8	522093	12	Large Flake	Side Struck	11-30%	Rolled	Rounded	Plain
1279	Handaxe	Quartzite	117.69	75.08	42.61	71.86	53.33	63.23	60.8	48.32	29.45	42.52	41.38	363.8	17421.8	149949	17	Cobble	N/A	11-30%	None	Fresh	Plain
1448	Handaxe	Quartzite	133.68	100.9	98.63	76.84	50.07	70.24	76.03	42.61	29.85	38.85	41.63	469.6	21160.3	193556	12	Cobble	N/A	11-30%	Heavy	Rounded	usewear
1517	Handaxe	Quartzite	70.83	N/A	N/A	57.62	N/A	N/A	N/A	16.7	N/A	N/A	N/A	69	N/A	N/A	7	N/A	N/A	0	Slight	Fresh	Plain
1559	Handaxe	Quartzite	194.96	148.36	46.6	100.1	71.72	91.83	93.22	69.17	30.69	61.58	57.85	1133			20	Cobble	N/A	31-50%	Slight	Rounded	Plain
1587	Handaxe	Quartzite	60.22	N/A	N/A	54.08	N/A	N/A	N/A	37.12	N/A	N/A	N/A	106.4	N/A	N/A	10	Indet.	N/A	0	None	Fresh	Plain
1588	Handaxe	Quartzite	151.71	99.78	51.93	101.84	67.57	89.61	87.43	45.78	37.62	38.75	36.22	614.2			9	Flake	SideStruck	21-40%	HighlyWeathered	VeryDulled	Plain
1589	Handaxe	Quartzite	148.93	104.33	44.6	89.75	63.7	82.18	88.98	52.67	24.12	47.65	35.41	600.5			22	Cobble	Bifacial	0	SlightlyWeathered	SlightlyDulled	Plain
1590	Handaxe	Quartzite	146.96	109.48	37.48	96.06	62.44	83.51	90.09	61.43	42.77	60.36	48.09	730.5			10	Cobble	Bifacial	21-40%	Weathered	SlightlyDulled	Plain
1591	Handaxe	Quartzite	233.73	175.45	58.28	129.82	107.09	123.1	118.48	89.76	40.5	77.52	99.16	2358			11	Cobble	Bifacial	21-40%	SlightlyWeathered	SlightlyDulled	Plain
1592	Handaxe	Quartzite	228.82	117.77	111.05	128.15	87.44	114.94	101.54	75.98	50.76	59.08	72.14	2042			13	Cobble	Bifacial	61-80%	HighlyWeathered	VeryDulled	Plain
1593	Handaxe	Quartzite	198.24	118.99	79.25	107.95	84.51	100.82	102.01	61.97	39.87	56.97	46.08	1274			18	Cobble	Bifacial	21-40%	Unweathered	SlightlyDulled	Plain
1594	Handaxe	Quartzite	170.75	113.14	57.61	92.17	62.83	91.54	85.81	54.85	33.05	62.96	43.67	764			12	Cobble	Bifacial	21-40%	Unweathered	Sharp	Plain
1595	Handaxe	Quartzite	163.62	103.85	59.77	75.76	56.83	66.33	72.63	49.21	23.87	37.81	40.36	471.6			21	Indeterminate	Bifacial	0	Weathered	SlightlyDulled	Plain
1596	Handaxe	Quartzite	135.07	135.07	N/A	82.92	N/A	N/A	N/A	53.34	N/A	N/A	N/A	529.3			15	Cobble	Bifacial	1-20%	HighlyWeathered	Rolled	Plain
1597	Handaxe	Quartzite	167.9	109.91	57.99	100.16	64.73	93.87	86.85	48.26	30.62	38.96	38.4	724.8			5	Indeterminate	Bifacial	Indeterminate	VeryHighlyWeathered	Rolled	Plain
1598	Handaxe	Quartzite	143.11	94.7	48.41	89.94	60.27	71.62	81.18	52.62	36.1	51.85	45.7	554.7			14	Cobble	Bifacial	1-20%	SlightlyWeathered	Sharp	Plain
1599	Handaxe	Quartzite	189.97	150.43	39.54	121.78	83.69	103.14	108.01	69.72	31.15	52.46	46.01	2142			20	Cobble	Entame	1-20%	SlightlyWeathered	SlightlyDulled	Plain
1600	Handaxe	Quartzite	189.98	137.18	52.8	122.77	81.76	107.79	101.7	50.69	26.4	46.21	49.36	1218			14	Cobble	Bifacial	41-60%	Weathered	SlightlyDulled	Plain
1601	Handaxe	Quartzite	175.35	115.12	60.23	111.42	65.42	98.1	89.96	55.35	29.36	50.11	37.97	890.1			10	Flake	Side Struck	21-40%	HighlyWeathered	VeryDulled	Plain
1602	Handaxe	Quartzite	166.54	132.83	33.71	84.01	60.36	80.43	80.03	50.61	27.31	49.78	42.06	648.2			16	Flake	Entame	1-20%	Unweathered	Sharp	Plain
1603	Handaxe	Quartzite	151.15	95.67	55.48	93.53	62.32	83.18	79.9	65	41.24	56.99	51.11	697.2			14	Cobble	Bifacial	1-20%	SlightlyWeathered	SlightlyDulled	Plain
1604	Handaxe	Quartzite	155.06	102.69	52.37	87.37	69.33	84.69	83.05	55.15	34.73	56.42	43.26	742.7			10	Indeterminate	Bifacial	1-20%	Weathered	VeryDulled	Plain
1605	Handaxe	Quartzite	185.22	145.07	40.15	116.25	67.92	96.49	116.45	70.53	57.08	70.93	66.07	1675			10	Cobble	Bifacial	61-80%	VeryHighlyWeathered	VeryDulled	Plain
1606	Handaxe	Quartzite	164.63	120.83	43.8	81.72	61.96	79.95	78.12	50.67	24.52	39.6	49.55	676.1			11	Flake	Corner Struck	21-40%	Weathered	SlightlyDulled	Plain
1607	Pick	Quartzite	146.74	121.64	25.1	72.42	49.98	62.92	62.14	57.32	39.13	53.42	52.5	519.7			6	Cobble	Bifacial	21-40%	HighlyWeathered	ChemicallyWeathered	Plain
1608	Cleaver	Quartzite	209.06	126.11	82.95	115.94	83.09	103.92	112.5	63.37	37.65	50.46	67.58	1419			18	Indeterminate	Bifacial	1-20%	SlightlyWeathered	SlightlyDulled	Plain
1609	Cleaver	Quartzite	222.02	166.9	55.12	107.84	98.18	100.19	107.38	71.25	45.3	61.35	76.08	1741			12	Indeterminate	Bifacial	1-20%	Weathered	SlightlyDulled	Plain
1610	Handaxe	Quartzite	180.51	164.39	16.12	105.61	69.64	86.21	91.29	47.72	29.85	46	38.16	795.6			17	Flake	End Struck	0	Rolled	VeryDulled	Plain
1611	Cleaver	Quartzite	232.59	152.62	79.97	126.97	105.24	118.13	108.35	63.24	36.02	54.97	61.66	1775			16	Flake	Corner Struck	1-20%	Rolled	VeryDulled	Plain
1612	Cleaver	Quartzite	169.94	115.46	54.48	93.51	51.49	82.03	91.79	42.99	33.91	41.42	28.18	580.6			0	Flake	Side Struck	21-40%	Rolled	VeryDulled	Usewear
1613	Cleaver	Quartzite	97.74	63.35	34.39	61.69	39.64	58.61	58.13	46.71	21.73	42.86	44.5	259.6			12	Cobble	Bifacial	21-40%	Rolled	VeryDulled	Usewear

## Sheet: S2.8 Retouched Metrics
AS #	TYPE	RAW MATERIAL	LENGTH (mm)	WIDTH (mm)	THICKNESS (mm)	MASS (g)	RETOUCH TYPE	ANGLE	POSITION	DISTRIBUTION	DELINIATION	WEATHERING	EDGE CONDITION
43	Notched Scraper	Quartzite	41.87	63.32	16.2	48.2	Abrupt	71	Ventral	Discontinuous	Denticulated	Rolled	Rounded
1115	Side Scraper	Hornfels?	59	32.64	20.87	38.9	Abrupt	74	Ventral	Discontinuous	Straight	Slight	Rounded
1562	End Scraper	Quartzite	62.76	52.11	26.56	79.7	Abrupt	92	Ventral	Discontinuous	Irregular	Heavy	Rounded
1615	Circular Scraper	Quartzite	99.48	52.36	22.71	152.4	Abrupt	80	Ventral	Continuous	Straight	Rolled	Rounded

## Sheet: S2.9 Utilized Metrics
AS #	TYPOLOGY	RAW MATERIAL	BLANK	LENGTH (mm)	WIDTH (mm)	THICKNESS (mm)	MASS (g)	ANGLE	MORPHOLOGY	DISTRIBUTION	POSITION	DELINIATION	WEATHERING	EDGE CONDITION
37	Flake Tool	Quartzite	Debitage	50.31	39.26	14.6	34.1	78	Semi-Circular	Isolated	Dorsal	Concave	Rolled	Rounded
79	Flake Tool	Quartzite	Clast	115.09	91.87	31.97	306.1	70	Semi-Circular	Superimposed	N/A	Denticulated	Heavy	Rounded
109	Flake Tool	Quartzite	Debitage	88.11	73.43	27.91	202.3	80	Semi-Circular	Aligned	Dorsal	Denticulated	Slight	Rounded
280	Flake Tool	Quartzite	Debitage	115.65	85.94	34.88	392	42	Semi-Circular	Aligned	Dorsal	Denticulated	Rolled	Rounded
329	Flake Tool	Quartzite	Debitage	43.64	35.43	11	15.9	46	Semi-Circular	Aligned	Dorsal	Denticulated	Rolled	Rounded
337	Flake Tool	Quartzite	Debitage	77.51	41.02	22.61	87.1	65	Semi-Circular	Isolated	Dorsal	Convex	Rolled	Rounded
434	Core Tool	Quartzite	Core	172.34	110.4	62.13	1343	50	Semi-Circular	Aligned	Dorsal	Denticulated	Heavy	Rounded
441	Core Tool	Quartzite	Core	135.9	114.01	63.88	1057	61	Trapezoidal	Aligned	N/A	Straight	Slight	Rounded
442	Core Tool	Quartzite	Core	121.93	116.5	61.77	734.7	59	Trapezoidal	Aligned	Ventral	Straight	Slight	Rounded
452	Flake Tool	Quartzite	Debitage	40.4	32.33	15.03	21.2	44	Semi-Circular	Aligned	Ventral	Convex	Slight	Rounded
475	Flake Tool	Quartzite	Large Flake	182.42	117.41	61.95	1367	56	Irregular	Superimposed	Dorsal	Convex	None	Fresh
522	Massive Scraper	Quartzite	Large Flake	150.86	72.55	53.48	530	55	Irregular	Aligned	Dorsal	Denticulated	Rolled	Rounded
556	Flake Tool	Quartzite	Debitage	61.6	55.44	22.05	83.5	72	Semi-Circular	Aligned	Dorsal	Denticulated	Slight	Rounded
611	Flake Tool	Quartzite	Debitage	106.77	58.06	19.94	140	70	Semi-Circular	Aligned	Dorsal	Denticulated	Slight	Rounded
612	Flake Tool	Quartzite	Debitage	87.61	52.8	23.9	103.2	81	Semi-Circular	Aligned	Dorsal	Convex	Slight	Rounded
613	Flake Tool	Quartzite	Debitage	55.49	44.13	20.69	49.9	70	Semi-Circular	Aligned	Both	Denticulated	None	Rounded
617	Flake Tool	Quartzite	Debitage	79.69	51.16	20.73	75.2	71	Semi-Circular	Isolated	Dorsal	Notched	Rolled	Rounded
618	Flake Tool	Quartzite	Debitage	67.7	55.66	20.46	69.1	67	Semi-Circular	Aligned	Dorsal	Denticulated	Rolled	Rounded
619	Flake Tool	Quartzite	Debitage	62.92	58.17	23.8	93.9	75	Semi-Circular	Aligned	Dorsal	Notched	Rolled	Rounded
650	Flake Tool	Quartzite	Debitage	96.61	69.69	39.68	210.6	71	Semi-Circular	Aligned	Both	Convex	Rolled	Rounded
655	Flake Tool	Quartzite	Debitage	50.28	32.98	17.17	26.2	80	Semi-Circular	Superimposed	Dorsal	Notched	Rolled	Rounded
693	Massive Scraper	Quartzite	Large Flake	129.56	81.54	43.77	445.4	79	Semi-Circular	Aligned	Ventral	Convex	Slight	Rounded
780	Knife	Quartzite	Debitage	94.03	62.25	33.06	207.8	50	Circular	Aligned	Both	Convex	Heavy	Rounded
892	Flake Tool	Quartzite	Large Flake	187.87	139.07	49.47	1196	57	Semi-Circular	Aligned	Ventral	Convex	Slight	Rounded
923	Flake Tool	Quartzite	Large Flake	139.27	81.86	45.63	452.4	N/A	Semi-Circular	Aligned	N/A	N/A	Slight	Rounded
932	Flake Tool	Quartzite	Debitage	99.86	68.81	28.13	233.8	83	Semi-Circular	Aligned	Dorsal	Denticulated	None	Fresh
1176	Flake Tool	Quartzite	Large Flake	154.11	103.63	53.22	836.2	75	Semi-Circular	Aligned	Both	Convex	Rolled	Rounded
1614	Massive Scraper	Quartzite	Large Flake	155.79	104.4	38.71	623.8	35	Circular	Isolated	Dorsal	Concave	Slight	Fresh	Yes	Slighty Rounded

## Sheet: S2.10 Debris Metrics
AS #	RAW MATERIAL	MAX DIM (mm)	MASS (g)	WEATHERING
5	Quarztite	107.28	150.3	None
6	Quarztite	106.66	291	None
8	Quarztite	32.54	7	Slight
9	Quarztite	60.69	50.2	Rolled
10	Quarztite	98.73	174.9	Slight
12	Quarztite	28.48	7	Rolled
13	Quarztite	28.47	3.5	None
14	Quarztite	26.75	4.4	None
16	Quarztite	38.85	12.5	None
17	Quarztite	26.32	8.3	None
18	Quarztite	28.15	3.4	None
19	Quarztite	42.34	41.2	None
22	Quarztite	50.87	28.3	Slight
25	Quarztite	83	7.8	None
38	Quarztite	23.51	3.5	Heavy
41	Quarztite	68.53	85.3	Heavy
45	Quarztite	58.83	38.4	Rolled
48	Quarztite	63.62	60.1	Heavy
52	Quarztite	40.55	36.7	None
53	Quarztite	66.79	71.4	Heavy
57	Quarztite	80.19	11.6	Slight
59	Quarztite	55.13	23.8	Slight
60	Quarztite	89.26	90.7	Slight
61	Quarztite	51.63	21.6	Heavy
64	Quarztite	38.32	18.9	Heavy
65	Quarztite	26	13.5	Heavy
66	Quarztite	53.45	63.6	Slight
83	Quarztite	31.95	6	Slight
84	Quarztite	32.74	16.1	Heavy
85	Quarztite	26.46	4.2	Heavy
86	Quarztite	23.82	2.9	Slight
87	Quarztite	23.07	2.4	Heavy
128	Quarztite	49.99	16.7	Rolled
129	Quarztite	53.37	42.8	None
131	Quarztite	50.27	46.7	Rolled
155	Quarztite	78.21	176.7	Heavy
157	Quarztite	52.5	30.1	Slight
158	Quarztite	62.47	62.3	Heavy
159	Quarztite	47.66	32.5	None
160	Quarztite	97.31	194.2	Heavy
161	Quarztite	100.87	265.6	None
162	Quarztite	39.43	19.7	Rolled
163	Quarztite	48.84	45.5	None
172	Quarztite	48.03	14.4	Rolled
173	Quarztite	57.15	31.7	Heavy
191	Quarztite	127.61	226.5	None
196	Quarztite	143.26	863.7	None
202	Quarztite	67.53	49.1	Rolled
204	Quarztite	38.44	17.5	None
205	Quarztite	35.7	11.2	None
206	Quarztite	23.13	2.9	None
207	Quarztite	29.8	7.1	None
208	Quarztite	30.67	7.7	Rolled
226	Quarztite	94.88	94.9	Slight
234	Quarztite	36.66	20.6	Rolled
235	Quarztite	26.88	4.3	Rolled
236	Quarztite	36.87	13.7	None
237	Quarztite	42.4	29.8	None
238	Quarztite	33.62	6.3	None
239	Quarztite	29.31	7.8	None
240	Quarztite	37.96	11.2	Slight
241	Quarztite	35.32	17.5	Slight
242	Quarztite	32.05	9.7	Heavy
243	Quarztite	26.93	5.5	Rolled
244	Quarztite	17.34	4	Rolled
245	Quarztite	14.21	1.3	Rolled
247	Quarztite	58.44	45.8	None
248	Quarztite	33.2	14.5	Rolled
249	Quarztite	63.69	43.1	Heavy
253	Quarztite	59.14	46.4	Rolled
254	Quarztite	82.34	139.2	Rolled
255	Quarztite	53.9	43	None
258	Quarztite	51.13	14.6	None
260	Quarztite	25.27	2.5	None
264	Quarztite	33.17	8.5	Rolled
265	Quarztite	37.6	6.3	Slight
266	Quarztite	35.54	10.3	None
267	Quarztite	18.55	3.2	None
268	Quarztite	25.61	6	Rolled
269	Quarztite	25.24	5.6	Heavy
270	Quarztite	43.58	23.9	Slight
271	Quarztite	27.25	5.4	Heavy
272	Quarztite	33.24	13.1	Heavy
273	Quarztite	48.1	15.2	Slight
274	Quarztite	64.89	52.9	Slight
275	Quarztite	76.94	109.1	Rolled
289	Quarztite	77.14	128.5	None
330	Quarztite	49.62	19.2	None
331	Quarztite	46.65	20.5	None
332	Quarztite	48.25	11.5	None
333	Quarztite	28.17	6	None
334	Quarztite	69.37	87.4	Heavy
335	Quarztite	49.34	37.8	Heavy
336	Quarztite	54.51	61.8	Heavy
338	Quarztite	74.85	70.5	None
339	Quarztite	52.42	65.5	Rolled
340	Quarztite	51.59	52.8	None
341	Quarztite	54.45	26.6	None
343	Quarztite	39.61	15.5	Heavy
344	Quarztite	34.09	11.6	Rolled
345	Quarztite	41.31	6.7	Slight
346	Quarztite	36.66	8.9	Slight
347	Quarztite	42.31	9.6	None
348	Quarztite	33.01	8.6	Slight
349	Quarztite	25.96	2.4	None
350	Quarztite	24.4	5.5	Heavy
351	Quarztite	24.39	2.9	None
352	Quarztite	33.17	7.8	None
353	Quarztite	18.32	0.8	Slight
354	Quarztite	19.24	1.3	Slight
355	Quarztite	14.68	0.7	Slight
356	Quarztite	12.14	0.5	Rolled
357	Quarztite	13.74	0.9	Rolled
358	Quarztite	18.88	1.6	None
359	Quarztite	26.57	2.8	None
360	Quarztite	14.34	0.8	None
361	Quarztite	21.74	1.8	None
362	Quarztite	13.02	0.9	Rolled
363	Quarztite	13.82	1.1	Slight
364	Quarztite	28.46	7.9	None
376	Quarztite	56.68	36.3	Heavy
378	Quarztite	36.37	11.8	Heavy
408	Quarztite	59.47	54.8	None
409	Quarztite	50.27	27.9	Slight
414	Quarztite	136.1	363.8	None
416	Quarztite	86.52	62.8	None
417	Quarztite	67.14	115.2	Slight
418	Quarztite	38.23	16.3	Slight
419	Quarztite	54.7	31.6	None
420	Quarztite	60.59	63.2	Heavy
422	Quarztite	38.57	17.9	Slight
423	Quarztite	37.39	8.4	None
431	Quarztite	100.42	230.7	Rolled
432	Quarztite	95.94	262.5	None
446	Quarztite	36.12	8.4	Slight
453	Quarztite	48.74	22.1	Slight
454	Quarztite	55.82	5.4	None
459	Quarztite	30.39	8.6	Slight
460	Quarztite	29.6	5.1	None
461	Quarztite	29.36	10.1	None
474	Quarztite	45.53	14.9	None
481	Quarztite	43.81	17	None
482	Quarztite	43.49	14.3	None
487	Quarztite	68.31	126.6	None
495	Quarztite	32.26	6.3	None
496	Quarztite	23.25	5.3	Slight
497	Quarztite	28.09	4.7	Slight
498	Quarztite	29.98	5.7	None
499	Quarztite	23.16	4.6	None
500	Quarztite	23.49	2.7	None
505	Quarztite	85.21	116.8	None
506	Quarztite	50.03	34.7	None
507	Quarztite	43.41	21.7	None
508	Quarztite	58.65	55.2	None
511	Quarztite	38.28	14.4	None
512	Quarztite	88.19	65	Slight
513	Quarztite	60.06	62.9	Slight
514	Quarztite	57.93	63	Slight
515	Quarztite	39.85	23.9	Slight
516	Quarztite	40.67	17.7	None
527	Quarztite	85.1	117.9	Rolled
528	Quarztite	110.76	240.7	None
529	Quarztite	81.33	60.4	Slight
530	Quarztite	52.63	29.9	None
531	Quarztite	39.06	11	None
532	Quarztite	35.69	8	None
534	Quarztite	47.64	33.1	Rolled
535	Quarztite	48.85	20.2	None
536	Quarztite	47.04	20.8	None
537	Quarztite	59.43	35.9	None
538	Quarztite	46.38	16.2	None
539	Quarztite	47.71	31.2	Slight
540	Quarztite	47.87	25.8	Slight
541	Quarztite	44.74	20.6	None
542	Quarztite	46.61	20.6	None
543	Quarztite	38.08	20.8	Slight
544	Quarztite	40.26	9.9	None
545	Quarztite	52.02	45.2	None
546	Quarztite	39.61	20.6	None
547	Quarztite	43.31	14.6	None
548	Quarztite	40.27	12.7	None
549	Quarztite	35.03	12.2	None
555	Quarztite	94.32	72.6	None
557	Quarztite	83.47	72.6	None
636	Quarztite	40.52	11.8	None
637	Quarztite	24.24	2.1	None
656	Quarztite	80.77	98.7	Rolled
657	Quarztite	73.65	51.8	None
658	Quarztite	65.55	51.9	Rolled
659	Quarztite	39.15	25.5	Slight
660	Quarztite	33.13	8.6	Slight
661	Quarztite	37.76	13.7	None
620	Quarztite	64.65	60.2	Rolled
622	Quarztite	33.23	9.4	None
623	Quarztite	51.38	42.8	Rolled
675	Quarztite	68.06	22.1	None
676	Quarztite	55.27	28.3	None
677	Quarztite	25.97	4.6	Rolled
678	Quarztite	23.01	3.2	Rolled
679	Quarztite	22.09	4.4	Rolled
680	Quarztite	19.33	1.4	None
681	Quarztite	24.65	2.6	None
682	Quarztite	18.3	2	None
683	Quarztite	17.72	1.7	Rolled
684	Quarztite	15.47	1.2	Rolled
704	Quarztite	132.15	471.8	Rolled
705	Quarztite	129.42	334.5	None
706	Quarztite	104.47	121.1	None
707	Quarztite	56.68	29	None
708	Quarztite	56.44	30	None
709	Quarztite	67.67	56.6	Slight
710	Quarztite	74.9	159.2	None
711	Quarztite	67.47	88	None
712	Quarztite	57.84	27.3	Heavy
713	Quarztite	51.03	20.7	None
714	Quarztite	58.77	45.9	None
715	Quarztite	60.87	46.1	None
716	Quarztite	36.32	8.9	None
717	Quarztite	51.28	26.1	None
718	Quarztite	36.42	9.3	None
719	Quarztite	80.42	104.1	Heavy
720	Quarztite	72.97	57.9	Heavy
721	Quarztite	84.52	159.5	None
722	Quarztite	76.79	83.6	None
725	Quarztite	55.8	17.3	None
726	Quarztite	45.84	40.9	None
727	Quarztite	59.31	40.2	None
728	Quarztite	47.47	17.8	None
729	Quarztite	49.9	56.7	None
730	Quarztite	47.01	14.1	None
731	Quarztite	43.07	9.1	None
732	Quarztite	35.18	7.9	None
733	Quarztite	40.02	9.3	None
735	Quarztite	59.55	26.6	None
736	Quarztite	54.95	68.2	None
737	Quarztite	50.31	18.9	None
738	Quarztite	40.17	28.6	Heavy
739	Quarztite	27.22	5.1	Slight
740	Quarztite	26.52	3.9	Slight
741	Quarztite	19.11	1.7	None
742	Quarztite	35.76	14.7	Slight
743	Quarztite	28.38	4.1	Slight
744	Quarztite	32.32	10.9	None
745	Quarztite	23.05	3.3	Heavy
746	Quarztite	27.86	3.4	None
747	Quarztite	34.63	16.1	Heavy
748	Quarztite	27.77	7.4	Heavy
749	Quarztite	32.27	10.3	Slight
750	Quarztite	26.39	4	Slight
751	Quarztite	23.27	2.9	Heavy
752	Quarztite	20.7	1.7	Heavy
753	Quarztite	34.09	9.1	Heavy
754	Quarztite	31.22	5.9	Slight
772	Quarztite	93.52	350	Rolled
778	Quarztite	28.74	4.5	Slight
796	Quarztite	47.31	13.6	Slight
797	Quarztite	57.18	35.6	Slight
789	Quarztite	43.75	20.6	None
799	Quarztite	48.2	36.4	None
800	Quarztite	32.21	6.3	None
801	Quarztite	36.33	7	None
802	Quarztite	32.68	6.6	Slight
803	Quarztite	73.81	62.8	Slight
804	Quarztite	50.89	18.6	None
820	Quarztite	107.28	357.2	Rolled
821	Quarztite	101.19	162.2	None
822	Quarztite	73.64	134.9	None
823	Quarztite	83.2	114.2	None
826	Quarztite	73.78	119.3	Rolled
827	Quarztite	58.29	46.5	Rolled
828	Quarztite	55.31	36.8	Rolled
829	Quarztite	47.28	18.7	None
830	Quarztite	50.45	17.1	Heavy
831	Quarztite	34.13	14.5	Rolled
834	Quarztite	58.95	40.6	Rolled
835	Quarztite	39.69	33.9	Rolled
836	Quarztite	40.53	8.1	Slight
841	Quarztite	58.76	62.4	None
842	Quarztite	77.53	172.9	Slight
844	Quarztite	26.58	2.7	None
845	Quarztite	21.64	1.1	Heavy
851	Quarztite	60.52	130.4	None
852	Quarztite	28.82	10.1	Heavy
853	Quarztite	28.69	6.1	None
854	Quarztite	31.9	4.7	None
855	Quarztite	27.03	5.2	Slight
856	Quarztite	17.53	1.5	None
857	Quarztite	19.08	0.7	None
864	Quarztite	37.71	12	None
865	Quarztite	38.33	9.5	Slight
866	Quarztite	40.2	10.5	Slight
867	Quarztite	26.67	3.4	Slight
880	Quarztite	41.4	12.6	Rolled
881	Quarztite	24.53	5.6	Heavy
882	Quarztite	24.14	3.5	None
883	Quarztite	26.4	4.9	Slight
884	Quarztite	20.35	2	None
889	Quarztite	58.11	35.1	Rolled
890	Quarztite	44.39	26.3	None
891	Quarztite	62.02	24.2	None
895	Quarztite	19.17	2	Heavy
896	Quarztite	27.86	5.6	Slight
897	Quarztite	19.95	1.6	None
898	Quarztite	28.86	4.9	Heavy
903	Quarztite	36.51	12.2	Heavy
904	Quarztite	23.61	2.6	Slight
918	Quarztite	35.59	10.6	Rolled
926	Quarztite	82.31	178	Rolled
927	Quarztite	46.88	37.5	Slight
928	Quarztite	44.98	24.2	Rolled
929	Quarztite	52.58	71.8	Rolled
936	Quarztite	37.48	9.8	Rolled
937	Quarztite	34.58	8.2	None
938	Quarztite	36.82	15	Rolled
939	Quarztite	50.36	44	Slight
940	Quarztite	47.49	13.8	Rolled
942	Quarztite	30.89	10.3	Heavy
943	Quarztite	28.01	3.7	Slight
944	Quarztite	30.16	8.3	Rolled
958	Quarztite	37.95	23.1	Slight
959	Quarztite	18.24	1.4	Rolled
960	Quarztite	26.54	3	Rolled
961	Quarztite	31.44	3.6	Slight
962	Quarztite	23.81	3.6	None
963	Quartz	22.28	3.5	Rolled
964	Quartzite	32.39	8.1	Slight
977	Quartzite	46.75	27.9	Rolled
978	Quartzite	39.62	11.5	Rolled
979	Quartzite	70.74	80.1	Slight
999	Quartzite	123.07	337.6	Slight
1004	Quartzite	17.97	1.6	Rolled
1005	Quartzite	19.14	1.4	None
1006	Quartzite	22.08	1.1	Rolled
1007	Quartzite	19.79	3.3	Slight
1008	Quartzite	28.65	5.8	Rolled
1009	Silcrete	19.93	3.6	None
1010	Quartzite	24.53	7.1	Rolled
1011	Quartzite	41.08	28.3	Slight
1012	Quartzite	26.78	3.1	Heavy
1013	Quartzite	23.91	7.1	Rolled
1020	Quartzite	41.38	11.3	Slight
1021	Quartzite	36.62	10.3	Slight
1022	Quartzite	108.8	220.6	Rolled
1035	Quartzite	27.57	5.2	Slight
1036	Quartzite	38.18	10.8	Slight
1037	Quartzite	53.67	29.9	None
1038	Quartzite	64.53	41.8	Rolled
1039	Quartzite	40.51	19.6	None
1040	Quartzite	32.83	7.2	Slight
1041	Quartzite	33.13	6.9	Slight
1052	Quartzite	41.24	12.3	None
1057	Quartzite	28.93	3.8	None
1058	Quartzite	61.35	19.2	None
1059	Quartzite	28.81	6.2	Rolled
1060	Quartzite	37.38	6.8	None
1061	Quartzite	36	10.4	Heavy
1062	Quartzite	30.33	9.5	Rolled
1063	Quartzite	24.68	3.9	None
1067	Quartzite	16.72	1.3	None
1068	Quartzite	20.26	2.7	Rolled
1069	Quartzite	21.26	5	None
1070	Quartzite	21.53	4.4	Slight
1080	Quartzite	13.83	0.8	Slight
1081	Quartzite	12.78	0.7	Slight
1082	Quartzite	21.78	1.6	Rolled
1083	Quartzite	17.89	1.4	Rolled
1084	Quartzite	19.6	2.3	Rolled
1085	Quartzite	22.64	4.8	Slight
1086	Quartzite	27.68	4.2	Slight
1087	Quartzite	41.12	19.4	Rolled
1088	Quartzite	42.68	19.7	None
1090	Quartzite	46.28	18.9	Slight
1099	Quartzite	29.98	6.2	Rolled
1100	Quartzite	27.82	6.2	None
1101	Quartzite	40.87	13.4	Rolled
1102	Quartzite	18.26	3.1	Rolled
1103	Quartzite	34.85	4.2	Slight
1110	Quartzite	63.15	137.4	Slight
1116	Quartzite	45.69	10.6	Slight
1129	Quartzite	50.45	34.6	Rolled
1130	Quartzite	35.08	16.6	Slight
1131	Quartzite	24.92	4	Slight
1137	Quartzite	51.17	25.5	Rolled
1138	Quartzite	20.57	2.1	Slight
1139	Quartzite	25.03	3.5	Rolled
1161	Quartzite	48.59	26.6	Rolled
1182	Quartzite	26.37	2.9	None
1183	Quartzite	23.24	1.5	None
1205	Quartzite	45.73	26.3	Rolled
1206	Quartzite	20.79	3.7	Rolled
1207	Quartzite	18.13	1.6	None
1208	Quartzite	27.3	4.8	Rolled
1209	Quartzite	34.46	12.5	Rolled
1210	Quartzite	32.45	4.9	Slight
1211	Quartzite	23.19	3	Rolled
1220	Quartzite	58.21	35.9	Slight
1221	Quartzite	62.29	38.4	Slight
1233	Quartzite	179.3	2029	Slight
1243	Quartzite	70.32	69.5	None
1246	Quartzite	68.72	61.8	Rolled
1247	Quartzite	61.13	63	Rolled
1248	Quartzite	41.22	15.4	Rolled
1249	Quartzite	34.25	9.1	Slight
1257	Quartzite	60.14	29.8	Rolled
1258	Quartzite	73.2	52.7	Slight
1259	Quartzite	29.47	11.1	Rolled
1262	Quartzite	37.13	8	None
1268	Quartzite	40.86	15.9	Rolled
1269	Quartzite	40.22	8.3	None
1270	Quartzite	39.76	12.7	None
1271	Quartzite	27.41	6.6	Heavy
1272	Quartzite	30.22	5.5	Slight
1273	Quartzite	27.33	5.8	Rolled
1274	Quartzite	44.75	9.4	None
1275	Quartzite	39.4	8.6	Rolled
1276	Quartzite	31.94	4.8	Slight
1277	Quartzite	19.49	134	None
1297	Quartzite	10.54	1.1	None
1298	Quartzite	14.61	1.1	None
1299	Quartzite	20.34	1.1	None
1300	Quartzite	22.06	2.8	None
1301	Quartzite	25.61	2.9	None
1302	Quartzite	16.31	1	None
1303	Quartzite	24.46	2.9	Slight
1304	Quartzite	21.54	3.7	Slight
1305	Quartzite	25.73	4.7	None
1306	Quartzite	29.5	2.8	None
1307	Quartzite	30.29	4.7	Slight
1308	Quartzite	25.33	3.7	Slight
1309	Quartzite	26.88	7.6	Rolled
1310	Quartzite	29.48	3.8	None
1311	Quartzite	20.34	3	Slight
1318	Quartzite	92.61	176.9	Slight
1321	Quartzite	52.82	26.9	None
1322	Quartzite	54.17	42.1	None
1323	Quartzite	33.51	9.3	Rolled
1324	Quartzite	51.14	3.7	None
1325	Quartzite	58.33	37.6	Rolled
1326	Quartzite	40.96	12.4	Rolled
1327	Quartzite	49.17	18.3	Slight
1328	Quartzite	33.32	7.1	Slight
1329	Quartzite	39.75	21.4	None
1330	Quartzite	53.53	27.2	Rolled
1331	Quartzite	63.22	36.3	None
1332	Quartzite	64.71	39.9	Heavy
1333	Quartzite	44.06	13.4	None
1334	Quartzite	56.36	27	None
1357	Quartzite	95.15	137.6	None
1361	Quartzite	18.76	1.1	None
1362	Quartzite	16.76	1.2	None
1363	Quartzite	28.27	3.4	Rolled
1364	Quartzite	20.44	3.2	Rolled
1365	Quartzite	25.03	4.6	Rolled
1366	Quartzite	37.13	2.8	None
1367	Quartzite	19.14	1.7	Rolled
1368	Quartzite	18.01	1.5	Heavy
1369	Quartzite	18.14	1.2	Slight
1370	Quartzite	16.44	1.5	Rolled
1371	Quartzite	27.43	4.8	Slight
1372	Silcrete	30.05	7.7	None
1373	Quartzite	21.62	3.9	Slight
1374	Quartzite	35.39	8.6	Slight
1375	Quartzite	32.95	12.9	Rolled
1537	Quartzite	41.37	20.5	Slight
1538	Quartzite	49.63	25	Fresh
1539	Quartzite	34.79	9	Fresh
1541	Quartzite	37.65	10.7	Fresh
1542	Quartzite	23.74	9.7	Fresh
1543	Quartzite	27.01	4.9	Slight
1544	Quartzite	39.93	7.8	Fresh
1545	Quartzite	25.86	2.4	Fresh
1555	Quartzite	18.17	1.5	Fresh
1556	Quartzite	14.76	0.8	Fresh
1570	Quartzite	47.46	15.7	Slight
1571	Quartzite	25	6.6	Slight
1579	Quartzite	41.06	12.3	Slight
1580	Quartzite	25.08	2.6	Slight
1585	Quartzite	26.7	2.8	Slight
